# Supplementary material for: The gut lactic acid bacteria metabolite, 10-oxo-cis-6,trans-11-octadecadienoic acid, suppresses inflammatory bowel disease in mice by modulating the NRF2 pathway and GPCR-signaling
Source: Front Immunol. 2024 Apr 30;15:1374425. doi: 10.3389/fimmu.2024.1374425 (PMC11091332; doi:10.3389/fimmu.2024.1374425)
Supplement: Supplementary file 1 [file DataSheet_1.xlsx]

## Sheet: A
IL-2 (pg/mL)
		Vehicle	Vehicle	HYA	KetoA	KetoC	αHYA	αKetoA	αKetoC	γHYA	γKetoA	γKetoC
	OVA	-	+	+	+	+	+	+	+	+	+	+
	Exp. 1	0	996.459	967.024	526.254	86.3892	672.917	244.056	105.739	578.912	44.9207	81.7763
	Exp. 2	0	1179.03	772.86	649.29	117.997	843.443	207.535	110.357	814.03	69.8945	73.0858
	Exp. 3	0	672.917	943.479	584.209	130.971	649.41	172.219	108.936	1008.23	25.1268	73.0858

## Sheet: B
IL-2 (pg/mL)
		Vehicle	Vehicle	KetoC	KetoC	KetoC	αKetoC	αKetoC	αKetoC	γKetoC	γKetoC	γKetoC	LA	LA	LA	ALA	ALA	ALA	GLA	GLA	GLA
				10	25	50	10	25	50	10	25	50	10	25	50	10	25	50	10	25	50	(μM)
	OVA	-	+	+	+	+	+	+	+	+	+	+	+	+	+	+	+	+	+	+	+
	Exp. 1	0.7624	1116.32	649.701	439.27	18.4315	820.052	343.295	23.6581	656.925	267.591	20.2324	939.507	825.986	806.118	914.162	907.84	848.946	845.287	983.292	800.427
	Exp. 2	0.7049	787.076	835.221	255.479	43.7567	885.325	278.014	19.2162	954.967	298.716	14.1416	726.98	584.981	518.863	676.547	715.21	680.007	624.219	703.166	578.217
	Exp. 3	1.6628	1235.14	936.537	531.203	27.5635	969.032	486.093	27.4138	1064.21	482.012	9.8653	1368.84	1341.29	1308.67	1302.3	1414.13	1324.53	1236.28	1231.36	1395.42

## Sheet: C
CFSE MFI
	Exp. 1		Vehicle	Vehicle	KetoC	αKetoC	γKetoC
		anti-CD3/CD28 Ab	-	+	+	+	+
		well1	34864	2654	5874	5658	10896
		well2	35388	2528	5565	5421	11714
		well3	36651	3937	5839	5912	10750

## Sheet: D
% of IFN-g+ cells
	Exp. 1		Vehicle	γKetoC		Exp. 2		Vehicle	γKetoC
		well1	36.3	38.7			well1	11.2	13.1
		well2	40.3	38.2			well2	13.4	12.7
		well3	42.6	37			well3	16.7	10.6
		T.TEST	0.406995				T.TEST	0.409881
% of IL-4+ cells
	Exp. 1		Vehicle	γKetoC		Exp. 2		Vehicle	γKetoC
		well1	89.2	91.7			well1	89.5	87.3
		well2	91.6	87.5			well2	92.7	81.3
		well3	92.1	89.4			well3	87.2	77.5
		T.TEST	0.395828				T.TEST	0.0762844

## Sheet: E
MHC II+ cells(%)
		Vehicle	Vehicle	KetoC	KetoC	αKetoC	αKetoC	γKetoC	γKetoC
	LPS	-	+	-	+	-	+	-	+
	Exp. 1	29.6	43.2	19.4	28.7	18.1	22.5	18	25.4
	Exp. 2	33	47.8	23.7	33.8	22	29.3	20.8	30.1
	Exp. 3	21.9	41.5	21.1	28.1	19.9	24.3	20.6	23.6
CD86+ cells(%)
		Vehicle	Vehicle	KetoC	KetoC	αKetoC	αKetoC	γKetoC	γKetoC
	LPS	-	+	-	+	-	+	-	+
	Exp. 1	14.3	66.8	12.5	40.3	10.7	34.2	11.8	37.6
	Exp. 2	15.1	69.3	15.7	41.6	13.6	37.2	11.5	32.2
	Exp. 3	20.7	54.8	19.4	42.5	19.5	42.5	18	41.3

## Sheet: F
TNF-α (ng/mL)
		Vehicle	Vehicle	KetoC	KetoC	αKetoC	αKetoC	γKetoC	γKetoC
	LPS	-	+	-	+	-	+	-	+
	Exp. 1	0.156346	3.41998	0.11135	2.53683	0.160296	2.40042	0.110215	1.67822
	Exp. 2	0.215316	3.07598	0.242557	2.85514	0.244921	2.26716	0.204946	1.14007
	Exp. 3	0.195509	2.57142	0.213076	2.60621	0.19767	2.53683	0.200567	1.18996
IL-6 (ng/mL)
		Vehicle	Vehicle	KetoC	KetoC	αKetoC	αKetoC	γKetoC	γKetoC
	LPS	-	+	-	+	-	+	-	+
	Exp. 1	0.111115	84.9757	0.105274	33.0643	0.302814	33.6649	0.067515	25.301
	Exp. 2	0.108259	189.358	0.232447	68.3013	0.401258	79.0829	0.094842	30.6864
	Exp. 3	0.050859	120.59	0.145869	42.956	0.219894	51.6211	0.084162	35.8882

## Sheet: A-st
Table Analyzed	1-A
Two-way ANOVA	Ordinary
Alpha	0.05
Source of Variation	% of total variation	P value	P value summary	Significant?
Row Factor	0.3349	0.5691	ns	No
Column Factor	93.89	<0.0001	****	Yes
ANOVA table	SS	DF	MS	F (DFn, DFd)	P value
Row Factor	15400	2	7700	F (2, 20) = 0.5798	P=0.5691
Column Factor	4317163	10	431716	F (10, 20) = 32.51	P<0.0001
Residual	265587	20	13279
Number of missing values	0
Compare column means (main column effect)
Number of families	1
Number of comparisons per family	10
Alpha	0.05
Dunnett's multiple comparisons test	Mean Diff.	95.00% CI of diff.	Significant?	Summary	Adjusted P Value
Vehicle(OVA) vs. Vehicle	949.5	668.8 to 1230	Yes	****	<0.0001
Vehicle(OVA) vs. HYA	55.02	-225.7 to 335.7	No	ns	0.9965
Vehicle(OVA) vs. KetoA	362.9	82.22 to 643.6	Yes	**	0.0076
Vehicle(OVA) vs. KetoC	837.7	557 to 1118	Yes	****	<0.0001
Vehicle(OVA) vs. HYA	227.5	-53.12 to 508.2	No	ns	0.1508
Vehicle(OVA) vs. KetoA	741.5	460.9 to 1022	Yes	****	<0.0001
Vehicle(OVA) vs. KetoC	841.1	560.5 to 1122	Yes	****	<0.0001
Vehicle(OVA) vs. HYA	149.1	-131.6 to 429.7	No	ns	0.5547
Vehicle(OVA) vs. KetoA	902.8	622.2 to 1183	Yes	****	<0.0001
Vehicle(OVA) vs. KetoC	873.5	592.8 to 1154	Yes	****	<0.0001
Test details	Mean 1	Mean 2	Mean Diff.	SE of diff.	N1	N2	q	DF
Vehicle(OVA) vs. Vehicle	949.5	0	949.5	94.09	3	3	10.09	20
Vehicle(OVA) vs. HYA	949.5	894.5	55.02	94.09	3	3	0.5847	20
Vehicle(OVA) vs. KetoA	949.5	586.6	362.9	94.09	3	3	3.857	20
Vehicle(OVA) vs. KetoC	949.5	111.8	837.7	94.09	3	3	8.903	20
Vehicle(OVA) vs. HYA	949.5	721.9	227.5	94.09	3	3	2.418	20
Vehicle(OVA) vs. KetoA	949.5	207.9	741.5	94.09	3	3	7.881	20
Vehicle(OVA) vs. KetoC	949.5	108.3	841.1	94.09	3	3	8.94	20
Vehicle(OVA) vs. HYA	949.5	800.4	149.1	94.09	3	3	1.584	20
Vehicle(OVA) vs. KetoA	949.5	46.65	902.8	94.09	3	3	9.595	20
Vehicle(OVA) vs. KetoC	949.5	75.98	873.5	94.09	3	3	9.284	20

## Sheet: B-st
Table Analyzed	1-B
Two-way ANOVA	Ordinary
Alpha	0.05
Source of Variation	% of total variation	P value	P value summary	Significant?
Row Factor	13.28	<0.0001	****	Yes
Column Factor	77.61	<0.0001	****	Yes
ANOVA table	SS	DF	MS	F (DFn, DFd)	P value
Row Factor	1508436	2	754218	F (2, 38) = 27.68	P<0.0001
Column Factor	8817621	19	464085	F (19, 38) = 17.03	P<0.0001
Residual	1035446	38	27249
Number of missing values	0
Compare column means (main column effect)
Number of families	1
Number of comparisons per family	19
Alpha	0.05
Dunnett's multiple comparisons test	Mean Diff.	95.00% CI of diff.	Significant?	Summary	Adjusted P Value
Vehicle(OVA) vs. Vehicle	1045	634.3 to 1456	Yes	****	<0.0001
Vehicle(OVA) vs. KetoC 10uM	239	-171.8 to 649.8	No	ns	0.5608
Vehicle(OVA) vs. KetoC 25uM	637.5	226.7 to 1048	Yes	***	0.0005
Vehicle(OVA) vs. KetoC 50uM	1016	605.4 to 1427	Yes	****	<0.0001
Vehicle(OVA) vs. KetoC 10uM	154.7	-256.1 to 565.5	No	ns	0.9485
Vehicle(OVA) vs. KetoC 25uM	677	266.2 to 1088	Yes	***	0.0002
Vehicle(OVA) vs. KetoC 50uM	1023	611.9 to 1434	Yes	****	<0.0001
Vehicle(OVA) vs. KetoC 10uM	154.1	-256.7 to 565	No	ns	0.9498
Vehicle(OVA) vs. KetoC 25uM	696.7	285.9 to 1108	Yes	***	0.0001
Vehicle(OVA) vs. KetoC 50uM	1031	620.6 to 1442	Yes	****	<0.0001
Vehicle(OVA) vs. LA 10uM	34.4	-376.4 to 445.2	No	ns	0.9997
Vehicle(OVA) vs. LA 25uM	128.8	-282.1 to 539.6	No	ns	0.9877
Vehicle(OVA) vs. LA 50uM	168.3	-242.5 to 579.1	No	ns	0.9093
Vehicle(OVA) vs. ALA 10uM	81.84	-329 to 492.7	No	ns	0.9991
Vehicle(OVA) vs. ALA 25uM	33.78	-377 to 444.6	No	ns	0.9997
Vehicle(OVA) vs. ALA 50uM	95.02	-315.8 to 505.8	No	ns	0.9989
Vehicle(OVA) vs. GLA 10uM	144.2	-266.6 to 555.1	No	ns	0.9698
Vehicle(OVA) vs. GLA 25uM	73.57	-337.3 to 484.4	No	ns	0.9992
Vehicle(OVA) vs. GLA 50uM	121.5	-289.3 to 532.3	No	ns	0.9896
Test details	Mean 1	Mean 2	Mean Diff.	SE of diff.	N1	N2	q	DF
Vehicle(OVA) vs. Vehicle	1046	1.043	1045	134.8	3	3	7.754	38
Vehicle(OVA) vs. KetoC 10uM	1046	807.2	239	134.8	3	3	1.773	38
Vehicle(OVA) vs. KetoC 25uM	1046	408.7	637.5	134.8	3	3	4.73	38
Vehicle(OVA) vs. KetoC 50uM	1046	29.92	1016	134.8	3	3	7.54	38
Vehicle(OVA) vs. KetoC 10uM	1046	891.5	154.7	134.8	3	3	1.148	38
Vehicle(OVA) vs. KetoC 25uM	1046	369.1	677	134.8	3	3	5.023	38
Vehicle(OVA) vs. KetoC 50uM	1046	23.43	1023	134.8	3	3	7.588	38
Vehicle(OVA) vs. KetoC 10uM	1046	892	154.1	134.8	3	3	1.144	38
Vehicle(OVA) vs. KetoC 25uM	1046	349.4	696.7	134.8	3	3	5.169	38
Vehicle(OVA) vs. KetoC 50uM	1046	14.75	1031	134.8	3	3	7.653	38
Vehicle(OVA) vs. LA 10uM	1046	1012	34.4	134.8	3	3	0.2552	38
Vehicle(OVA) vs. LA 25uM	1046	917.4	128.8	134.8	3	3	0.9553	38
Vehicle(OVA) vs. LA 50uM	1046	877.9	168.3	134.8	3	3	1.249	38
Vehicle(OVA) vs. ALA 10uM	1046	964.3	81.84	134.8	3	3	0.6072	38
Vehicle(OVA) vs. ALA 25uM	1046	1012	33.78	134.8	3	3	0.2507	38
Vehicle(OVA) vs. ALA 50uM	1046	951.2	95.02	134.8	3	3	0.705	38
Vehicle(OVA) vs. GLA 10uM	1046	901.9	144.2	134.8	3	3	1.07	38
Vehicle(OVA) vs. GLA 25uM	1046	972.6	73.57	134.8	3	3	0.5459	38
Vehicle(OVA) vs. GLA 50uM	1046	924.7	121.5	134.8	3	3	0.9014	38

## Sheet: C-st
Table Analyzed	1-C_Exp1
Two-way ANOVA	Ordinary
Alpha	0.05
Source of Variation	% of total variation	P value	P value summary	Significant?
Row Factor	0.05077	0.2364	ns	No
Column Factor	99.83	<0.0001	****	Yes
ANOVA table	SS	DF	MS	F (DFn, DFd)	P value
Row Factor	1096205	2	548103	F (2, 8) = 1.737	P=0.2364
Column Factor	2155327525	4	538831881	F (4, 8) = 1707	P<0.0001
Residual	2525009	8	315626
Number of missing values	0
Compare column means (main column effect)
Number of families	1
Number of comparisons per family	4
Alpha	0.05
Dunnett's multiple comparisons test	Mean Diff.	95.00% CI of diff.	Significant?	Summary	Adjusted P Value
Vehicle(Ab) vs. Vehicle	-32595	-33981 to -31208	Yes	****	<0.0001
Vehicle(Ab) vs. KetoC	-2720	-4106 to -1333	Yes	**	0.0012
Vehicle(Ab) vs. KetoC	-2624	-4011 to -1237	Yes	**	0.0015
Vehicle(Ab) vs. KetoC	-8080	-9467 to -6694	Yes	****	<0.0001
Test details	Mean 1	Mean 2	Mean Diff.	SE of diff.	N1	N2	q	DF
Vehicle(Ab) vs. Vehicle	3040	35634	-32595	458.7	3	3	71.06	8
Vehicle(Ab) vs. KetoC	3040	5759	-2720	458.7	3	3	5.929	8
Vehicle(Ab) vs. KetoC	3040	5664	-2624	458.7	3	3	5.72	8
Vehicle(Ab) vs. KetoC	3040	11120	-8080	458.7	3	3	17.62	8

## Sheet: E-st
Table Analyzed	1-D MHCII										Table Analyzed	1-D CD86
Two-way ANOVA	Ordinary										Two-way ANOVA	Ordinary
Alpha	0.05										Alpha	0.05
Source of Variation	% of total variation	P value	P value summary	Significant?							Source of Variation	% of total variation	P value	P value summary	Significant?
Row Factor	7.9	0.0004	***	Yes							Row Factor	0.8839	0.2127	ns	No
Column Factor	88.34	<0.0001	****	Yes							Column Factor	95.54	<0.0001	****	Yes
ANOVA table	SS	DF	MS	F (DFn, DFd)	P value						ANOVA table	SS	DF	MS	F (DFn, DFd)	P value
Row Factor	118.5	2	59.23	F (2, 14) = 14.72	P=0.0004						Row Factor	62.52	2	31.26	F (2, 14) = 1.732	P=0.2127
Column Factor	1325	7	189.2	F (7, 14) = 47.02	P<0.0001						Column Factor	6758	7	965.5	F (7, 14) = 53.51	P<0.0001
Residual	56.34	14	4.024								Residual	252.6	14	18.04
Number of missing values	0										Number of missing values	0
Compare column means (main column effect)											Compare column means (main column effect)
Number of families	1										Number of families	1
Number of comparisons per family	28										Number of comparisons per family	28
Alpha	0.05										Alpha	0.05
Tukey's multiple comparisons test	Mean Diff.	95.00% CI of diff.	Significant?	Summary	Adjusted P Value						Tukey's multiple comparisons test	Mean Diff.	95.00% CI of diff.	Significant?	Summary	Adjusted P Value
Vehicle vs. Vehicle(LPS)	-16	-21.78 to -10.22	Yes	****	<0.0001						Vehicle vs. Vehicle(LPS)	-46.93	-59.17 to -34.69	Yes	****	<0.0001
Vehicle vs. KetoC	6.767	0.9871 to 12.55	Yes	*	0.017						Vehicle vs. KetoC	0.8333	-11.41 to 13.07	No	ns	>0.9999
Vehicle vs. KetoC(LPS)	-2.033	-7.813 to 3.746	No	ns	0.9056						Vehicle vs. KetoC(LPS)	-24.77	-37.01 to -12.53	Yes	***	0.0001
Vehicle vs. KetoC	8.167	2.387 to 13.95	Yes	**	0.0037						Vehicle vs. KetoC	2.1	-10.14 to 14.34	No	ns	0.9982
Vehicle vs. KetoC(LPS)	2.8	-2.98 to 8.58	No	ns	0.6823						Vehicle vs. KetoC(LPS)	-21.27	-33.51 to -9.028	Yes	***	0.0005
Vehicle vs. KetoC	8.367	2.587 to 14.15	Yes	**	0.003						Vehicle vs. KetoC	2.933	-9.305 to 15.17	No	ns	0.9867
Vehicle vs. KetoC(LPS)	1.8	-3.98 to 7.58	No	ns	0.9467						Vehicle vs. KetoC(LPS)	-20.33	-32.57 to -8.095	Yes	***	0.0008
Vehicle(LPS) vs. KetoC	22.77	16.99 to 28.55	Yes	****	<0.0001						Vehicle(LPS) vs. KetoC	47.77	35.53 to 60.01	Yes	****	<0.0001
Vehicle(LPS) vs. KetoC(LPS)	13.97	8.187 to 19.75	Yes	****	<0.0001						Vehicle(LPS) vs. KetoC(LPS)	22.17	9.928 to 34.41	Yes	***	0.0003
Vehicle(LPS) vs. KetoC	24.17	18.39 to 29.95	Yes	****	<0.0001						Vehicle(LPS) vs. KetoC	49.03	36.79 to 61.27	Yes	****	<0.0001
Vehicle(LPS) vs. KetoC(LPS)	18.8	13.02 to 24.58	Yes	****	<0.0001						Vehicle(LPS) vs. KetoC(LPS)	25.67	13.43 to 37.91	Yes	****	<0.0001
Vehicle(LPS) vs. KetoC	24.37	18.59 to 30.15	Yes	****	<0.0001						Vehicle(LPS) vs. KetoC	49.87	37.63 to 62.11	Yes	****	<0.0001
Vehicle(LPS) vs. KetoC(LPS)	17.8	12.02 to 23.58	Yes	****	<0.0001						Vehicle(LPS) vs. KetoC(LPS)	26.6	14.36 to 38.84	Yes	****	<0.0001
KetoC vs. KetoC(LPS)	-8.8	-14.58 to -3.02	Yes	**	0.0019						KetoC vs. KetoC(LPS)	-25.6	-37.84 to -13.36	Yes	****	<0.0001
KetoC vs. KetoC	1.4	-4.38 to 7.18	No	ns	0.9858						KetoC vs. KetoC	1.267	-10.97 to 13.51	No	ns	>0.9999
KetoC vs. KetoC(LPS)	-3.967	-9.746 to 1.813	No	ns	0.3021						KetoC vs. KetoC(LPS)	-22.1	-34.34 to -9.861	Yes	***	0.0003
KetoC vs. KetoC	1.6	-4.18 to 7.38	No	ns	0.9707						KetoC vs. KetoC	2.1	-10.14 to 14.34	No	ns	0.9982
KetoC vs. KetoC(LPS)	-4.967	-10.75 to 0.8129	No	ns	0.1175						KetoC vs. KetoC(LPS)	-21.17	-33.41 to -8.928	Yes	***	0.0005
KetoC(LPS) vs. KetoC	10.2	4.42 to 15.98	Yes	***	0.0004						KetoC(LPS) vs. KetoC	26.87	14.63 to 39.11	Yes	****	<0.0001
KetoC(LPS) vs. KetoC(LPS)	4.833	-0.9462 to 10.61	No	ns	0.1343						KetoC(LPS) vs. KetoC(LPS)	3.5	-8.739 to 15.74	No	ns	0.9653
KetoC(LPS) vs. KetoC	10.4	4.62 to 16.18	Yes	***	0.0004						KetoC(LPS) vs. KetoC	27.7	15.46 to 39.94	Yes	****	<0.0001
KetoC(LPS) vs. KetoC(LPS)	3.833	-1.946 to 9.613	No	ns	0.3379						KetoC(LPS) vs. KetoC(LPS)	4.433	-7.805 to 16.67	No	ns	0.8927
KetoC vs. KetoC(LPS)	-5.367	-11.15 to 0.4129	No	ns	0.0776						KetoC vs. KetoC(LPS)	-23.37	-35.61 to -11.13	Yes	***	0.0002
KetoC vs. KetoC	0.2	-5.58 to 5.98	No	ns	>0.9999						KetoC vs. KetoC	0.8333	-11.41 to 13.07	No	ns	>0.9999
KetoC vs. KetoC(LPS)	-6.367	-12.15 to -0.5871	Yes	*	0.0264						KetoC vs. KetoC(LPS)	-22.43	-34.67 to -10.19	Yes	***	0.0003
KetoC(LPS) vs. KetoC	5.567	-0.2129 to 11.35	No	ns	0.0628						KetoC(LPS) vs. KetoC	24.2	11.96 to 36.44	Yes	***	0.0001
KetoC(LPS) vs. KetoC(LPS)	-1	-6.78 to 4.78	No	ns	0.9981						KetoC(LPS) vs. KetoC(LPS)	0.9333	-11.31 to 13.17	No	ns	>0.9999
KetoC vs. KetoC(LPS)	-6.567	-12.35 to -0.7871	Yes	*	0.0212						KetoC vs. KetoC(LPS)	-23.27	-35.51 to -11.03	Yes	***	0.0002
Test details	Mean 1	Mean 2	Mean Diff.	SE of diff.	N1	N2	q	DF			Test details	Mean 1	Mean 2	Mean Diff.	SE of diff.	N1	N2	q	DF
Vehicle vs. Vehicle(LPS)	28.17	44.17	-16	1.638	3	3	13.82	14			Vehicle vs. Vehicle(LPS)	16.7	63.63	-46.93	3.468	3	3	19.14	14
Vehicle vs. KetoC	28.17	21.4	6.767	1.638	3	3	5.843	14			Vehicle vs. KetoC	16.7	15.87	0.8333	3.468	3	3	0.3398	14
Vehicle vs. KetoC(LPS)	28.17	30.2	-2.033	1.638	3	3	1.756	14			Vehicle vs. KetoC(LPS)	16.7	41.47	-24.77	3.468	3	3	10.1	14
Vehicle vs. KetoC	28.17	20	8.167	1.638	3	3	7.051	14			Vehicle vs. KetoC	16.7	14.6	2.1	3.468	3	3	0.8563	14
Vehicle vs. KetoC(LPS)	28.17	25.37	2.8	1.638	3	3	2.418	14			Vehicle vs. KetoC(LPS)	16.7	37.97	-21.27	3.468	3	3	8.671	14
Vehicle vs. KetoC	28.17	19.8	8.367	1.638	3	3	7.224	14			Vehicle vs. KetoC	16.7	13.77	2.933	3.468	3	3	1.196	14
Vehicle vs. KetoC(LPS)	28.17	26.37	1.8	1.638	3	3	1.554	14			Vehicle vs. KetoC(LPS)	16.7	37.03	-20.33	3.468	3	3	8.291	14
Vehicle(LPS) vs. KetoC	44.17	21.4	22.77	1.638	3	3	19.66	14			Vehicle(LPS) vs. KetoC	63.63	15.87	47.77	3.468	3	3	19.48	14
Vehicle(LPS) vs. KetoC(LPS)	44.17	30.2	13.97	1.638	3	3	12.06	14			Vehicle(LPS) vs. KetoC(LPS)	63.63	41.47	22.17	3.468	3	3	9.038	14
Vehicle(LPS) vs. KetoC	44.17	20	24.17	1.638	3	3	20.87	14			Vehicle(LPS) vs. KetoC	63.63	14.6	49.03	3.468	3	3	19.99	14
Vehicle(LPS) vs. KetoC(LPS)	44.17	25.37	18.8	1.638	3	3	16.23	14			Vehicle(LPS) vs. KetoC(LPS)	63.63	37.97	25.67	3.468	3	3	10.47	14
Vehicle(LPS) vs. KetoC	44.17	19.8	24.37	1.638	3	3	21.04	14			Vehicle(LPS) vs. KetoC	63.63	13.77	49.87	3.468	3	3	20.33	14
Vehicle(LPS) vs. KetoC(LPS)	44.17	26.37	17.8	1.638	3	3	15.37	14			Vehicle(LPS) vs. KetoC(LPS)	63.63	37.03	26.6	3.468	3	3	10.85	14
KetoC vs. KetoC(LPS)	21.4	30.2	-8.8	1.638	3	3	7.598	14			KetoC vs. KetoC(LPS)	15.87	41.47	-25.6	3.468	3	3	10.44	14
KetoC vs. KetoC	21.4	20	1.4	1.638	3	3	1.209	14			KetoC vs. KetoC	15.87	14.6	1.267	3.468	3	3	0.5165	14
KetoC vs. KetoC(LPS)	21.4	25.37	-3.967	1.638	3	3	3.425	14			KetoC vs. KetoC(LPS)	15.87	37.97	-22.1	3.468	3	3	9.011	14
KetoC vs. KetoC	21.4	19.8	1.6	1.638	3	3	1.382	14			KetoC vs. KetoC	15.87	13.77	2.1	3.468	3	3	0.8563	14
KetoC vs. KetoC(LPS)	21.4	26.37	-4.967	1.638	3	3	4.288	14			KetoC vs. KetoC(LPS)	15.87	37.03	-21.17	3.468	3	3	8.631	14
KetoC(LPS) vs. KetoC	30.2	20	10.2	1.638	3	3	8.807	14			KetoC(LPS) vs. KetoC	41.47	14.6	26.87	3.468	3	3	10.95	14
KetoC(LPS) vs. KetoC(LPS)	30.2	25.37	4.833	1.638	3	3	4.173	14			KetoC(LPS) vs. KetoC(LPS)	41.47	37.97	3.5	3.468	3	3	1.427	14
KetoC(LPS) vs. KetoC	30.2	19.8	10.4	1.638	3	3	8.98	14			KetoC(LPS) vs. KetoC	41.47	13.77	27.7	3.468	3	3	11.29	14
KetoC(LPS) vs. KetoC(LPS)	30.2	26.37	3.833	1.638	3	3	3.31	14			KetoC(LPS) vs. KetoC(LPS)	41.47	37.03	4.433	3.468	3	3	1.808	14
KetoC vs. KetoC(LPS)	20	25.37	-5.367	1.638	3	3	4.634	14			KetoC vs. KetoC(LPS)	14.6	37.97	-23.37	3.468	3	3	9.528	14
KetoC vs. KetoC	20	19.8	0.2	1.638	3	3	0.1727	14			KetoC vs. KetoC	14.6	13.77	0.8333	3.468	3	3	0.3398	14
KetoC vs. KetoC(LPS)	20	26.37	-6.367	1.638	3	3	5.497	14			KetoC vs. KetoC(LPS)	14.6	37.03	-22.43	3.468	3	3	9.147	14
KetoC(LPS) vs. KetoC	25.37	19.8	5.567	1.638	3	3	4.806	14			KetoC(LPS) vs. KetoC	37.97	13.77	24.2	3.468	3	3	9.867	14
KetoC(LPS) vs. KetoC(LPS)	25.37	26.37	-1	1.638	3	3	0.8634	14			KetoC(LPS) vs. KetoC(LPS)	37.97	37.03	0.9333	3.468	3	3	0.3806	14
KetoC vs. KetoC(LPS)	19.8	26.37	-6.567	1.638	3	3	5.67	14			KetoC vs. KetoC(LPS)	13.77	37.03	-23.27	3.468	3	3	9.487	14

[truncated: 1 more sheets: F-st]
