# Supplementary material for: The gut lactic acid bacteria metabolite, 10-oxo-cis-6,trans-11-octadecadienoic acid, suppresses inflammatory bowel disease in mice by modulating the NRF2 pathway and GPCR-signaling
Source: Front Immunol. 2024 Apr 30;15:1374425. doi: 10.3389/fimmu.2024.1374425 (PMC11091332; doi:10.3389/fimmu.2024.1374425)
Supplement: Supplementary file 2 [file DataSheet_2.xlsx]

## Sheet: A
IL-6 (ng/mL)
	peritoneal cells
		γKetoC	-	+	-	+
		LPS	-	-	+	+
		Exp. 1	1.00682	0.645425	62.6363	32.0076
		Exp. 2	0.821	0.417699	44.4746	21.9573
		Exp. 3	1.04154	0.745612	47.2524	8.02789
	spleen cells
		γKetoC	-	+	-	+
		LPS	-	-	+	+
		Exp. 1	0.192	0.042	3.765	1.185
		Exp. 2	0.09	0.03	5.52	1.11
		Exp. 3	0.039	0.012	1.545	0.015

## Sheet: B
IL-6 (ng/mL)
	γKetoC	-	-	+
	LPS	-	+	+
	Exp. 1	0.153	0.53	0.05
	Exp. 2	0.255	0.36	0.026
	Exp. 3	0.18	0.4	0.08

## Sheet: C
TNF-α (ng/mL)
	γKetoC	-	-	+	-	+	-	+
		-	Poly (I:C)	Poly (I:C)	R-848	R-848	CpG	CpG
	Exp. 1	0.15	1.83	1.1	2.2	1.1	1.2	0.8
	Exp. 2	0.105	1.62	1.1	1.5	0.9	1.2	0.4
	Exp. 3	0.13	1.43	1	1.6	1.1	0.9	0.5
IL-6 (ng/mL)
	γKetoC	-	-	+	-	+	-	+
		-	Poly (I:C)	Poly (I:C)	R-848	R-848	CpG	CpG
	Exp. 1	0.279	43.5	15.4	76	36	30	10
	Exp. 2	0.255	88.1	31.7	88	66	75	20
	Exp. 3	0.069	63.4	12.8	69	26	33	5
IL-12p40 (ng/mL)
	γKetoC	-	-	+	-	+	-	+
		-	Poly (I:C)	Poly (I:C)	R-848	R-848	CpG	CpG
	Exp. 1	0.72	105	17.8	127	43	151	82
	Exp. 2	0.42	74.1	13	63	25	120	60
	Exp. 3	0.245	47.0543	40.9481	73	10	91	30

## Sheet: A-st
Table Analyzed	2-A pec										Table Analyzed	2-A sp
Two-way ANOVA	Ordinary										Two-way ANOVA	Ordinary
Alpha	0.05										Alpha	0.05
Source of Variation	% of total variation	P value	P value summary	Significant?							Source of Variation	% of total variation	P value	P value summary	Significant?
Row Factor	3.652	0.1875	ns	No							Row Factor	10.08	0.2227	ns	No
Column Factor	91.46	0.0003	***	Yes							Column Factor	74.42	0.0105	*	Yes
ANOVA table	SS	DF	MS	F (DFn, DFd)	P value						ANOVA table	SS	DF	MS	F (DFn, DFd)	P value
Row Factor	205.9	2	102.9	F (2, 6) = 2.241	P=0.1875						Row Factor	3.469	2	1.735	F (2, 6) = 1.95	P=0.2227
Column Factor	5156	3	1719	F (3, 6) = 37.42	P=0.0003						Column Factor	25.62	3	8.541	F (3, 6) = 9.601	P=0.0105
Residual	275.6	6	45.94								Residual	5.338	6	0.8896
Number of missing values	0										Number of missing values	0
Compare column means (main column effect)											Compare column means (main column effect)
Number of families	1										Number of families	1
Number of comparisons per family	6										Number of comparisons per family	6
Alpha	0.05										Alpha	0.05
Tukey's multiple comparisons test	Mean Diff.	95.00% CI of diff.	Significant?	Summary	Adjusted P Value						Tukey's multiple comparisons test	Mean Diff.	95.00% CI of diff.	Significant?	Summary	Adjusted P Value
Vehicle vs. KetoC	0.3535	-18.8 to 19.51	No	ns	0.9999						Vehicle vs. KetoC	0.079	-2.587 to 2.745	No	ns	0.9996
Vehicle vs. Vehicle(LPS)	-50.5	-69.65 to -31.34	Yes	***	0.0004						Vehicle vs. Vehicle(LPS)	-3.503	-6.169 to -0.8371	Yes	*	0.0153
Vehicle vs. KetoC(LPS)	-19.71	-38.86 to -0.5509	Yes	*	0.0446						Vehicle vs. KetoC(LPS)	-0.663	-3.329 to 2.003	No	ns	0.8245
KetoC vs. Vehicle(LPS)	-50.85	-70.01 to -31.69	Yes	***	0.0004						KetoC vs. Vehicle(LPS)	-3.582	-6.248 to -0.9161	Yes	*	0.0138
KetoC vs. KetoC(LPS)	-20.06	-39.22 to -0.9045	Yes	*	0.0415						KetoC vs. KetoC(LPS)	-0.742	-3.408 to 1.924	No	ns	0.7742
Vehicle(LPS) vs. KetoC(LPS)	30.79	11.63 to 49.95	Yes	**	0.0057						Vehicle(LPS) vs. KetoC(LPS)	2.84	0.1741 to 5.506	Yes	*	0.0386
Test details	Mean 1	Mean 2	Mean Diff.	SE of diff.	N1	N2	q	DF			Test details	Mean 1	Mean 2	Mean Diff.	SE of diff.	N1	N2	q	DF
Vehicle vs. KetoC	0.9565	0.6029	0.3535	5.534	3	3	0.09035	6			Vehicle vs. KetoC	0.107	0.028	0.079	0.7701	3	3	0.1451	6
Vehicle vs. Vehicle(LPS)	0.9565	51.45	-50.5	5.534	3	3	12.9	6			Vehicle vs. Vehicle(LPS)	0.107	3.61	-3.503	0.7701	3	3	6.433	6
Vehicle vs. KetoC(LPS)	0.9565	20.66	-19.71	5.534	3	3	5.036	6			Vehicle vs. KetoC(LPS)	0.107	0.77	-0.663	0.7701	3	3	1.217	6
KetoC vs. Vehicle(LPS)	0.6029	51.45	-50.85	5.534	3	3	13	6			KetoC vs. Vehicle(LPS)	0.028	3.61	-3.582	0.7701	3	3	6.578	6
KetoC vs. KetoC(LPS)	0.6029	20.66	-20.06	5.534	3	3	5.127	6			KetoC vs. KetoC(LPS)	0.028	0.77	-0.742	0.7701	3	3	1.363	6
Vehicle(LPS) vs. KetoC(LPS)	51.45	20.66	30.79	5.534	3	3	7.869	6			Vehicle(LPS) vs. KetoC(LPS)	3.61	0.77	2.84	0.7701	3	3	5.215	6

## Sheet: B-st
Table Analyzed	2-B
Two-way ANOVA	Ordinary
Alpha	0.05
Source of Variation	% of total variation	P value	P value summary	Significant?
Row Factor	0.6519	0.8671	ns	No
Column Factor	90.53	0.0079	**	Yes
ANOVA table	SS	DF	MS	F (DFn, DFd)	P value
Row Factor	0.001573	2	0.0007863	F (2, 4) = 0.1478	P=0.8671
Column Factor	0.2184	2	0.1092	F (2, 4) = 20.53	P=0.0079
Residual	0.02128	4	0.005319
Number of missing values	0
Compare column means (main column effect)
Number of families	1
Number of comparisons per family	2
Alpha	0.05
Dunnett's multiple comparisons test	Mean Diff.	95.00% CI of diff.	Significant?	Summary	Adjusted P Value
Vehicle(LPS) vs. Vehicle	0.234	0.03686 to 0.4311	Yes	*	0.0291
Vehicle(LPS) vs. KetoC 50M	0.378	0.1809 to 0.5751	Yes	**	0.0054
Test details	Mean 1	Mean 2	Mean Diff.	SE of diff.	N1	N2	q	DF
Vehicle(LPS) vs. Vehicle	0.43	0.196	0.234	0.05955	3	3	3.929	4
Vehicle(LPS) vs. KetoC 50M	0.43	0.052	0.378	0.05955	3	3	6.348	4

## Sheet: C-st
Table Analyzed	2-C_TNF-a										Table Analyzed	2-C_IL-6										Table Analyzed	2-C_IL-12p40
Two-way ANOVA	Ordinary										Two-way ANOVA	Ordinary										Two-way ANOVA	Ordinary
Alpha	0.05										Alpha	0.05										Alpha	0.05
Source of Variation	% of total variation	P value	P value summary	Significant?							Source of Variation	% of total variation	P value	P value summary	Significant?							Source of Variation	% of total variation	P value	P value summary	Significant?
Row Factor	4.057	0.0222	*	Yes							Row Factor	13.24	0.0016	**	Yes							Row Factor	10.51	0.0136	*	Yes
Column Factor	91.36	<0.0001	****	Yes							Column Factor	79.93	<0.0001	****	Yes							Column Factor	79.45	<0.0001	****	Yes
ANOVA table	SS	DF	MS	F (DFn, DFd)	P value						ANOVA table	SS	DF	MS	F (DFn, DFd)	P value						ANOVA table	SS	DF	MS	F (DFn, DFd)	P value
Row Factor	0.2573	2	0.1287	F (2, 12) = 5.316	P=0.0222						Row Factor	2403	2	1201	F (2, 12) = 11.63	P=0.0016						Row Factor	4197	2	2098	F (2, 12) = 6.277	P=0.0136
Column Factor	5.795	6	0.9659	F (6, 12) = 39.91	P<0.0001						Column Factor	14503	6	2417	F (6, 12) = 23.4	P<0.0001						Column Factor	31728	6	5288	F (6, 12) = 15.82	P<0.0001
Residual	0.2904	12	0.0242								Residual	1239	12	103.3								Residual	4012	12	334.3
Number of missing values	0										Number of missing values	0										Number of missing values	0
Compare column means (main column effect)											Compare column means (main column effect)											Compare column means (main column effect)
Number of families	1										Number of families	1										Number of families	1
Number of comparisons per family	21										Number of comparisons per family	21										Number of comparisons per family	21
Alpha	0.05										Alpha	0.05										Alpha	0.05
Tukey's multiple comparisons test	Mean Diff.	95.00% CI of diff.	Significant?	Summary	Adjusted P Value						Tukey's multiple comparisons test	Mean Diff.	95.00% CI of diff.	Significant?	Summary	Adjusted P Value						Tukey's multiple comparisons test	Mean Diff.	95.00% CI of diff.	Significant?	Summary	Adjusted P Value
Ctrl vs. Vehicle(Poly (I:C))	-1.498	-1.943 to -1.054	Yes	****	<0.0001						Ctrl vs. Vehicle(Poly (I:C))	-64.8	-93.84 to -35.76	Yes	****	<0.0001						Ctrl vs. Vehicle(Poly (I:C))	-74.92	-127.2 to -22.67	Yes	**	0.0041
Ctrl vs. KetoC(Poly (I:C))	-0.9383	-1.383 to -0.4938	Yes	***	0.0001						Ctrl vs. KetoC(Poly (I:C))	-19.77	-48.81 to 9.277	No	ns	0.2838						Ctrl vs. KetoC(Poly (I:C))	-23.45	-75.7 to 28.79	No	ns	0.7014
Ctrl vs. Vehicle(R-848)	-1.638	-2.083 to -1.194	Yes	****	<0.0001						Ctrl vs. Vehicle(R-848)	-77.47	-106.5 to -48.42	Yes	****	<0.0001						Ctrl vs. Vehicle(R-848)	-87.21	-139.5 to -34.96	Yes	**	0.0011
Ctrl vs. KetoC(R-848)	-0.905	-1.35 to -0.4604	Yes	***	0.0002						Ctrl vs. KetoC(R-848)	-42.47	-71.51 to -13.42	Yes	**	0.0035						Ctrl vs. KetoC(R-848)	-25.54	-77.79 to 26.71	No	ns	0.6223
Ctrl vs. Vehicle(CpG)	-0.9717	-1.416 to -0.5271	Yes	****	<0.0001						Ctrl vs. Vehicle(CpG)	-45.8	-74.84 to -16.76	Yes	**	0.0019						Ctrl vs. Vehicle(CpG)	-120.2	-172.5 to -67.96	Yes	****	<0.0001
Ctrl vs. KetoC(CpG)	-0.4383	-0.8829 to 0.006238	No	ns	0.0542						Ctrl vs. KetoC(CpG)	-11.47	-40.51 to 17.58	No	ns	0.8014						Ctrl vs. KetoC(CpG)	-56.87	-109.1 to -4.623	Yes	*	0.0299
Vehicle(Poly (I:C)) vs. KetoC(Poly (I:C))	0.56	0.1154 to 1.005	Yes	*	0.011						Vehicle(Poly (I:C)) vs. KetoC(Poly (I:C))	45.03	15.99 to 74.08	Yes	**	0.0021						Vehicle(Poly (I:C)) vs. KetoC(Poly (I:C))	51.47	-0.7797 to 103.7	No	ns	0.0545
Vehicle(Poly (I:C)) vs. Vehicle(R-848)	-0.14	-0.5846 to 0.3046	No	ns	0.9158						Vehicle(Poly (I:C)) vs. Vehicle(R-848)	-12.67	-41.71 to 16.38	No	ns	0.726						Vehicle(Poly (I:C)) vs. Vehicle(R-848)	-12.28	-64.53 to 39.97	No	ns	0.9776
Vehicle(Poly (I:C)) vs. KetoC(R-848)	0.5933	0.1488 to 1.038	Yes	**	0.0072						Vehicle(Poly (I:C)) vs. KetoC(R-848)	22.33	-6.709 to 51.38	No	ns	0.1816						Vehicle(Poly (I:C)) vs. KetoC(R-848)	49.38	-2.864 to 101.6	No	ns	0.0686
Vehicle(Poly (I:C)) vs. Vehicle(CpG)	0.5267	0.0821 to 0.9712	Yes	*	0.0171						Vehicle(Poly (I:C)) vs. Vehicle(CpG)	19	-10.04 to 48.04	No	ns	0.3215						Vehicle(Poly (I:C)) vs. Vehicle(CpG)	-45.28	-97.53 to 6.966	No	ns	0.1069
Vehicle(Poly (I:C)) vs. KetoC(CpG)	1.06	0.6154 to 1.505	Yes	****	<0.0001						Vehicle(Poly (I:C)) vs. KetoC(CpG)	53.33	24.29 to 82.38	Yes	***	0.0005						Vehicle(Poly (I:C)) vs. KetoC(CpG)	18.05	-34.2 to 70.3	No	ns	0.8778
KetoC(Poly (I:C)) vs. Vehicle(R-848)	-0.7	-1.145 to -0.2554	Yes	**	0.0019						KetoC(Poly (I:C)) vs. Vehicle(R-848)	-57.7	-86.74 to -28.66	Yes	***	0.0002						KetoC(Poly (I:C)) vs. Vehicle(R-848)	-63.75	-116 to -11.5	Yes	*	0.0139
KetoC(Poly (I:C)) vs. KetoC(R-848)	0.03333	-0.4112 to 0.4779	No	ns	>0.9999						KetoC(Poly (I:C)) vs. KetoC(R-848)	-22.7	-51.74 to 6.343	No	ns	0.1699						KetoC(Poly (I:C)) vs. KetoC(R-848)	-2.084	-54.33 to 50.16	No	ns	>0.9999
KetoC(Poly (I:C)) vs. Vehicle(CpG)	-0.03333	-0.4779 to 0.4112	No	ns	>0.9999						KetoC(Poly (I:C)) vs. Vehicle(CpG)	-26.03	-55.08 to 3.009	No	ns	0.0905						KetoC(Poly (I:C)) vs. Vehicle(CpG)	-96.75	-149 to -44.5	Yes	***	0.0004
KetoC(Poly (I:C)) vs. KetoC(CpG)	0.5	0.05543 to 0.9446	Yes	*	0.0242						KetoC(Poly (I:C)) vs. KetoC(CpG)	8.3	-20.74 to 37.34	No	ns	0.9444						KetoC(Poly (I:C)) vs. KetoC(CpG)	-33.42	-85.67 to 18.83	No	ns	0.3439
Vehicle(R-848) vs. KetoC(R-848)	0.7333	0.2888 to 1.178	Yes	**	0.0013						Vehicle(R-848) vs. KetoC(R-848)	35	5.957 to 64.04	Yes	*	0.0151						Vehicle(R-848) vs. KetoC(R-848)	61.67	9.418 to 113.9	Yes	*	0.0175
Vehicle(R-848) vs. Vehicle(CpG)	0.6667	0.2221 to 1.111	Yes	**	0.0028						Vehicle(R-848) vs. Vehicle(CpG)	31.67	2.624 to 60.71	Yes	*	0.0296						Vehicle(R-848) vs. Vehicle(CpG)	-33	-85.25 to 19.25	No	ns	0.3565
Vehicle(R-848) vs. KetoC(CpG)	1.2	0.7554 to 1.645	Yes	****	<0.0001						Vehicle(R-848) vs. KetoC(CpG)	66	36.96 to 95.04	Yes	****	<0.0001						Vehicle(R-848) vs. KetoC(CpG)	30.33	-21.92 to 82.58	No	ns	0.4441
KetoC(R-848) vs. Vehicle(CpG)	-0.06667	-0.5112 to 0.3779	No	ns	0.9979						KetoC(R-848) vs. Vehicle(CpG)	-3.333	-32.38 to 25.71	No	ns	0.9995						KetoC(R-848) vs. Vehicle(CpG)	-94.67	-146.9 to -42.42	Yes	***	0.0005
KetoC(R-848) vs. KetoC(CpG)	0.4667	0.0221 to 0.9112	Yes	*	0.0375						KetoC(R-848) vs. KetoC(CpG)	31	1.957 to 60.04	Yes	*	0.0338						KetoC(R-848) vs. KetoC(CpG)	-31.33	-83.58 to 20.92	No	ns	0.4099
Vehicle(CpG) vs. KetoC(CpG)	0.5333	0.08876 to 0.9779	Yes	*	0.0156						Vehicle(CpG) vs. KetoC(CpG)	34.33	5.291 to 63.38	Yes	*	0.0173						Vehicle(CpG) vs. KetoC(CpG)	63.33	11.08 to 115.6	Yes	*	0.0145
Test details	Mean 1	Mean 2	Mean Diff.	SE of diff.	N1	N2	q	DF			Test details	Mean 1	Mean 2	Mean Diff.	SE of diff.	N1	N2	q	DF			Test details	Mean 1	Mean 2	Mean Diff.	SE of diff.	N1	N2	q	DF
Ctrl vs. Vehicle(Poly (I:C))	0.1283	1.627	-1.498	0.127	3	3	16.68	12			Ctrl vs. Vehicle(Poly (I:C))	0.201	65	-64.8	8.298	3	3	11.04	12			Ctrl vs. Vehicle(Poly (I:C))	0.4617	75.38	-74.92	14.93	3	3	7.098	12
Ctrl vs. KetoC(Poly (I:C))	0.1283	1.067	-0.9383	0.127	3	3	10.45	12			Ctrl vs. KetoC(Poly (I:C))	0.201	19.97	-19.77	8.298	3	3	3.369	12			Ctrl vs. KetoC(Poly (I:C))	0.4617	23.92	-23.45	14.93	3	3	2.222	12
Ctrl vs. Vehicle(R-848)	0.1283	1.767	-1.638	0.127	3	3	18.24	12			Ctrl vs. Vehicle(R-848)	0.201	77.67	-77.47	8.298	3	3	13.2	12			Ctrl vs. Vehicle(R-848)	0.4617	87.67	-87.21	14.93	3	3	8.261	12
Ctrl vs. KetoC(R-848)	0.1283	1.033	-0.905	0.127	3	3	10.08	12			Ctrl vs. KetoC(R-848)	0.201	42.67	-42.47	8.298	3	3	7.237	12			Ctrl vs. KetoC(R-848)	0.4617	26	-25.54	14.93	3	3	2.419	12
Ctrl vs. Vehicle(CpG)	0.1283	1.1	-0.9717	0.127	3	3	10.82	12			Ctrl vs. Vehicle(CpG)	0.201	46	-45.8	8.298	3	3	7.805	12			Ctrl vs. Vehicle(CpG)	0.4617	120.7	-120.2	14.93	3	3	11.39	12
Ctrl vs. KetoC(CpG)	0.1283	0.5667	-0.4383	0.127	3	3	4.88	12			Ctrl vs. KetoC(CpG)	0.201	11.67	-11.47	8.298	3	3	1.954	12			Ctrl vs. KetoC(CpG)	0.4617	57.33	-56.87	14.93	3	3	5.388	12
Vehicle(Poly (I:C)) vs. KetoC(Poly (I:C))	1.627	1.067	0.56	0.127	3	3	6.235	12			Vehicle(Poly (I:C)) vs. KetoC(Poly (I:C))	65	19.97	45.03	8.298	3	3	7.675	12			Vehicle(Poly (I:C)) vs. KetoC(Poly (I:C))	75.38	23.92	51.47	14.93	3	3	4.876	12
Vehicle(Poly (I:C)) vs. Vehicle(R-848)	1.627	1.767	-0.14	0.127	3	3	1.559	12			Vehicle(Poly (I:C)) vs. Vehicle(R-848)	65	77.67	-12.67	8.298	3	3	2.159	12			Vehicle(Poly (I:C)) vs. Vehicle(R-848)	75.38	87.67	-12.28	14.93	3	3	1.163	12
Vehicle(Poly (I:C)) vs. KetoC(R-848)	1.627	1.033	0.5933	0.127	3	3	6.606	12			Vehicle(Poly (I:C)) vs. KetoC(R-848)	65	42.67	22.33	8.298	3	3	3.806	12			Vehicle(Poly (I:C)) vs. KetoC(R-848)	75.38	26	49.38	14.93	3	3	4.678	12
Vehicle(Poly (I:C)) vs. Vehicle(CpG)	1.627	1.1	0.5267	0.127	3	3	5.864	12			Vehicle(Poly (I:C)) vs. Vehicle(CpG)	65	46	19	8.298	3	3	3.238	12			Vehicle(Poly (I:C)) vs. Vehicle(CpG)	75.38	120.7	-45.28	14.93	3	3	4.29	12
Vehicle(Poly (I:C)) vs. KetoC(CpG)	1.627	0.5667	1.06	0.127	3	3	11.8	12			Vehicle(Poly (I:C)) vs. KetoC(CpG)	65	11.67	53.33	8.298	3	3	9.089	12			Vehicle(Poly (I:C)) vs. KetoC(CpG)	75.38	57.33	18.05	14.93	3	3	1.71	12
KetoC(Poly (I:C)) vs. Vehicle(R-848)	1.067	1.767	-0.7	0.127	3	3	7.793	12			KetoC(Poly (I:C)) vs. Vehicle(R-848)	19.97	77.67	-57.7	8.298	3	3	9.834	12			KetoC(Poly (I:C)) vs. Vehicle(R-848)	23.92	87.67	-63.75	14.93	3	3	6.039	12
KetoC(Poly (I:C)) vs. KetoC(R-848)	1.067	1.033	0.03333	0.127	3	3	0.3711	12			KetoC(Poly (I:C)) vs. KetoC(R-848)	19.97	42.67	-22.7	8.298	3	3	3.869	12			KetoC(Poly (I:C)) vs. KetoC(R-848)	23.92	26	-2.084	14.93	3	3	0.1974	12
KetoC(Poly (I:C)) vs. Vehicle(CpG)	1.067	1.1	-0.03333	0.127	3	3	0.3711	12			KetoC(Poly (I:C)) vs. Vehicle(CpG)	19.97	46	-26.03	8.298	3	3	4.437	12			KetoC(Poly (I:C)) vs. Vehicle(CpG)	23.92	120.7	-96.75	14.93	3	3	9.165	12
KetoC(Poly (I:C)) vs. KetoC(CpG)	1.067	0.5667	0.5	0.127	3	3	5.567	12			KetoC(Poly (I:C)) vs. KetoC(CpG)	19.97	11.67	8.3	8.298	3	3	1.415	12			KetoC(Poly (I:C)) vs. KetoC(CpG)	23.92	57.33	-33.42	14.93	3	3	3.166	12
Vehicle(R-848) vs. KetoC(R-848)	1.767	1.033	0.7333	0.127	3	3	8.164	12			Vehicle(R-848) vs. KetoC(R-848)	77.67	42.67	35	8.298	3	3	5.965	12			Vehicle(R-848) vs. KetoC(R-848)	87.67	26	61.67	14.93	3	3	5.842	12
Vehicle(R-848) vs. Vehicle(CpG)	1.767	1.1	0.6667	0.127	3	3	7.422	12			Vehicle(R-848) vs. Vehicle(CpG)	77.67	46	31.67	8.298	3	3	5.397	12			Vehicle(R-848) vs. Vehicle(CpG)	87.67	120.7	-33	14.93	3	3	3.126	12
Vehicle(R-848) vs. KetoC(CpG)	1.767	0.5667	1.2	0.127	3	3	13.36	12			Vehicle(R-848) vs. KetoC(CpG)	77.67	11.67	66	8.298	3	3	11.25	12			Vehicle(R-848) vs. KetoC(CpG)	87.67	57.33	30.33	14.93	3	3	2.874	12
KetoC(R-848) vs. Vehicle(CpG)	1.033	1.1	-0.06667	0.127	3	3	0.7422	12			KetoC(R-848) vs. Vehicle(CpG)	42.67	46	-3.333	8.298	3	3	0.5681	12			KetoC(R-848) vs. Vehicle(CpG)	26	120.7	-94.67	14.93	3	3	8.968	12
KetoC(R-848) vs. KetoC(CpG)	1.033	0.5667	0.4667	0.127	3	3	5.196	12			KetoC(R-848) vs. KetoC(CpG)	42.67	11.67	31	8.298	3	3	5.283	12			KetoC(R-848) vs. KetoC(CpG)	26	57.33	-31.33	14.93	3	3	2.968	12
Vehicle(CpG) vs. KetoC(CpG)	1.1	0.5667	0.5333	0.127	3	3	5.938	12			Vehicle(CpG) vs. KetoC(CpG)	46	11.67	34.33	8.298	3	3	5.851	12			Vehicle(CpG) vs. KetoC(CpG)	120.7	57.33	63.33	14.93	3	3	6	12
