# Supplementary material for: The gut lactic acid bacteria metabolite, 10-oxo-cis-6,trans-11-octadecadienoic acid, suppresses inflammatory bowel disease in mice by modulating the NRF2 pathway and GPCR-signaling
Source: Front Immunol. 2024 Apr 30;15:1374425. doi: 10.3389/fimmu.2024.1374425 (PMC11091332; doi:10.3389/fimmu.2024.1374425)
Supplement: Supplementary file 3 [file DataSheet_3.xlsx]

## Sheet: A
Tnf expression (/Gapdh)
	γKetoC	-	+	-	+
	LPS	-	-	+	+
	Exp. 1	0.002217	0.001283	0.193642	0.111241
	Exp. 2	0.002809	0.001976	0.268142	0.19679
	Exp. 3	0.005691	0.005141	0.320026	0.175502
Il6 expression (/Gapdh)
	γKetoC	-	+	-	+
	LPS	-	-	+	+
	Exp. 1	0.000622	0.000335	0.605494	0.319789
	Exp. 2	0.000873	0.000392	0.529888	0.313977
	Exp. 3	0.001371	0.000914	0.55177	0.416179
Il12b expression (/Gapdh)
	γKetoC	-	+	-	+
	LPS	-	-	+	+
	Exp. 1	0.000664	0.000453	0.460938	0.096284
	Exp. 2	0.001485	0.001131	0.394942	0.113803
	Exp. 3	0.000474	0.000489	0.587216	0.284218

## Sheet: B
TNF-α (ng/mL)
	γKetoC	-	-	50	-	-	-	(μM)
	GW9508	-	-	-	10	50	100	(μM)
	LPS	-	+	+	+	+	+
	Exp. 1	0.1	2.3	2.2	2.4	3.2	2.1
	Exp. 2	0.1	3.4	1.7	3.1	1.9	1
	Exp. 3	0.1	3.9	1.4	2.9	2.4	1.3
IL-6 (ng/mL)
	γKetoC	-	-	50	-	-	-	(μM)
	GW9508	-	-	-	10	50	100	(μM)
	LPS	-	+	+	+	+	+
	Exp. 1	0.128885	199.597	108.045	188.132	151.587	147.024
	Exp. 2	0.145	230	105	201	190	94
	Exp. 3	0.234	243	113	196	210	149
IL-12p40 (ng/mL)
	γKetoC	-	-	50	-	-	-	(μM)
	GW9508	-	-	-	10	50	100	(μM)
	LPS	-	+	+	+	+	+
	Exp. 1	1.645	278.518	106.044	290.96	114.381	91.4654
	Exp. 2	1.04487	332.709	137.729	173.693	180.603	162.853
	Exp. 3	0.791688	156.634	124.228	168.735	125.346	106.511

## Sheet: C
TNF-α (ng/mL)
	γKetoC	-	-	50	-	-	-	50	-	(μM)
	GW9508	-	-	-	100	-	-	-	100	(μM)
	YM-254890	-	-	-	-	10	10	10	10	(μM)
	LPS	-	+	+	+	-	+	+	+
	Exp. 1	0.09	2.6	1.1	1.5	0.093	1.9	1.4	2
	Exp. 2	0.153	2.1	1.6	1.2	0.174	2	1.8	1.7
	Exp. 3	0.102	2	1.5	1.3	0.117	1.8	1.8	1.5
IL-6 (ng/mL)
	γKetoC	-	-	50	-	-	-	50	-	(μM)
	GW9508	-	-	-	100	-	-	-	100	(μM)
	YM-254890	-	-	-	-	10	10	10	10	(μM)
	LPS	-	+	+	+	-	+	+	+
	Exp. 1	0.537	200	98	60	1.194	151	79	83
	Exp. 2	0.465	226	139	117	1.623	242	150	150
	Exp. 3	0.147	226	121	126	0.48	205	119	105
IL-12p40 (ng/mL)
	γKetoC	-	-	50	-	-	-	50	-	(μM)
	GW9508	-	-	-	100	-	-	-	100	(μM)
	YM-254890	-	-	-	-	10	10	10	10	(μM)
	LPS	-	+	+	+	-	+	+	+
	Exp. 1	0.432	164	59	55	0.426	130	50	41
	Exp. 2	1.824	377	85	26	10.542	374	90	35
	Exp. 3	0.861	320	74	25	0.984	215	70	26

## Sheet: A-st
Table Analyzed	3-A Tnf										Table Analyzed	3-A Il6										Table Analyzed	3-A Il12b
Two-way ANOVA	Ordinary										Two-way ANOVA	Ordinary										Two-way ANOVA	Ordinary
Alpha	0.05										Alpha	0.05										Alpha	0.05
Source of Variation	% of total variation	P value	P value summary	Significant?							Source of Variation	% of total variation	P value	P value summary	Significant?							Source of Variation	% of total variation	P value	P value summary	Significant?
Row Factor	3.549	0.1573	ns	No							Row Factor	0.2879	0.4942	ns	No							Row Factor	3.838	0.1456	ns	No
Column Factor	92.29	0.0002	***	Yes							Column Factor	98.63	<0.0001	****	Yes							Column Factor	91.9	0.0002	***	Yes
ANOVA table	SS	DF	MS	F (DFn, DFd)	P value						ANOVA table	SS	DF	MS	F (DFn, DFd)	P value						ANOVA table	SS	DF	MS	F (DFn, DFd)	P value
Row Factor	0.005547	2	0.002774	F (2, 6) = 2.557	P=0.1573						Row Factor	0.002014	2	0.001007	F (2, 6) = 0.7945	P=0.4942						Row Factor	0.01927	2	0.009633	F (2, 6) = 2.703	P=0.1456
Column Factor	0.1443	3	0.04808	F (3, 6) = 44.34	P=0.0002						Column Factor	0.6899	3	0.23	F (3, 6) = 181.5	P<0.0001						Column Factor	0.4613	3	0.1538	F (3, 6) = 43.15	P=0.0002
Residual	0.006507	6	0.001084								Residual	0.007604	6	0.001267								Residual	0.02138	6	0.003564
Number of missing values	0										Number of missing values	0										Number of missing values	0
Compare column means (main column effect)											Compare column means (main column effect)											Compare column means (main column effect)
Number of families	1										Number of families	1										Number of families	1
Number of comparisons per family	6										Number of comparisons per family	6										Number of comparisons per family	6
Alpha	0.05										Alpha	0.05										Alpha	0.05
Tukey's multiple comparisons test	Mean Diff.	95.00% CI of diff.	Significant?	Summary	Adjusted P Value						Tukey's multiple comparisons test	Mean Diff.	95.00% CI of diff.	Significant?	Summary	Adjusted P Value						Tukey's multiple comparisons test	Mean Diff.	95.00% CI of diff.	Significant?	Summary	Adjusted P Value
Vehicle vs. KetoC	0.0007723	-0.09231 to 0.09385	No	ns	>0.9999						Vehicle vs. KetoC	0.0004083	-0.1002 to 0.101	No	ns	>0.9999						Vehicle vs. KetoC	0.0001833	-0.1685 to 0.1689	No	ns	>0.9999
Vehicle vs. Vehicle(LPS)	-0.257	-0.3501 to -0.164	Yes	***	0.0003						Vehicle vs. Vehicle(LPS)	-0.5614	-0.662 to -0.4608	Yes	****	<0.0001						Vehicle vs. Vehicle(LPS)	-0.4802	-0.6489 to -0.3114	Yes	***	0.0003
Vehicle vs. KetoC(LPS)	-0.1576	-0.2507 to -0.06452	Yes	**	0.0044						Vehicle vs. KetoC(LPS)	-0.349	-0.4496 to -0.2484	Yes	****	<0.0001						Vehicle vs. KetoC(LPS)	-0.1639	-0.3326 to 0.004834	No	ns	0.0561
KetoC vs. Vehicle(LPS)	-0.2578	-0.3509 to -0.1647	Yes	***	0.0003						KetoC vs. Vehicle(LPS)	-0.5618	-0.6625 to -0.4612	Yes	****	<0.0001						KetoC vs. Vehicle(LPS)	-0.4803	-0.6491 to -0.3116	Yes	***	0.0003
KetoC vs. KetoC(LPS)	-0.1584	-0.2515 to -0.0653	Yes	**	0.0043						KetoC vs. KetoC(LPS)	-0.3494	-0.4501 to -0.2488	Yes	****	<0.0001						KetoC vs. KetoC(LPS)	-0.1641	-0.3328 to 0.004651	No	ns	0.0558
Vehicle(LPS) vs. KetoC(LPS)	0.09943	0.006345 to 0.1925	Yes	*	0.0382						Vehicle(LPS) vs. KetoC(LPS)	0.2124	0.1118 to 0.313	Yes	**	0.0014						Vehicle(LPS) vs. KetoC(LPS)	0.3163	0.1475 to 0.485	Yes	**	0.0026
Test details	Mean 1	Mean 2	Mean Diff.	SE of diff.	N1	N2	q	DF			Test details	Mean 1	Mean 2	Mean Diff.	SE of diff.	N1	N2	q	DF			Test details	Mean 1	Mean 2	Mean Diff.	SE of diff.	N1	N2	q	DF
Vehicle vs. KetoC	0.003572	0.0028	0.0007723	0.02689	3	3	0.04062	6			Vehicle vs. KetoC	0.0009553	0.000547	0.0004083	0.02907	3	3	0.01987	6			Vehicle vs. KetoC	0.0008743	0.000691	0.0001833	0.04874	3	3	0.005319	6
Vehicle vs. Vehicle(LPS)	0.003572	0.2606	-0.257	0.02689	3	3	13.52	6			Vehicle vs. Vehicle(LPS)	0.0009553	0.5624	-0.5614	0.02907	3	3	27.32	6			Vehicle vs. Vehicle(LPS)	0.0008743	0.481	-0.4802	0.04874	3	3	13.93	6
Vehicle vs. KetoC(LPS)	0.003572	0.1612	-0.1576	0.02689	3	3	8.289	6			Vehicle vs. KetoC(LPS)	0.0009553	0.35	-0.349	0.02907	3	3	16.98	6			Vehicle vs. KetoC(LPS)	0.0008743	0.1648	-0.1639	0.04874	3	3	4.755	6
KetoC vs. Vehicle(LPS)	0.0028	0.2606	-0.2578	0.02689	3	3	13.56	6			KetoC vs. Vehicle(LPS)	0.000547	0.5624	-0.5618	0.02907	3	3	27.34	6			KetoC vs. Vehicle(LPS)	0.000691	0.481	-0.4803	0.04874	3	3	13.94	6
KetoC vs. KetoC(LPS)	0.0028	0.1612	-0.1584	0.02689	3	3	8.33	6			KetoC vs. gKetoC(LPS)	0.000547	0.35	-0.3494	0.02907	3	3	17	6			KetoC vs. KetoC(LPS)	0.000691	0.1648	-0.1641	0.04874	3	3	4.761	6
Vehicle(LPS) vs. KetoC(LPS)	0.2606	0.1612	0.09943	0.02689	3	3	5.229	6			Vehicle(LPS) vs. KetoC(LPS)	0.5624	0.35	0.2124	0.02907	3	3	10.33	6			Vehicle(LPS) vs. KetoC(LPS)	0.481	0.1648	0.3163	0.04874	3	3	9.176	6

## Sheet: B-st
Table Analyzed	3-B_TNF-a										Table Analyzed	3-B_IL-6										Table Analyzed	3-B_IL-12p40
Two-way ANOVA	Ordinary										Two-way ANOVA	Ordinary										Two-way ANOVA	Ordinary
Alpha	0.05										Alpha	0.05										Alpha	0.05
Source of Variation	% of total variation	P value	P value summary	Significant?							Source of Variation	% of total variation	P value	P value summary	Significant?							Source of Variation	% of total variation	P value	P value summary	Significant?
Row Factor	0.4843	0.8526	ns	No							Row Factor	1.22	0.2214	ns	No							Row Factor	5.491	0.2299	ns	No
Column Factor	84.57	0.0007	***	Yes							Column Factor	95.31	<0.0001	****	Yes							Column Factor	78.45	0.0013	**	Yes
ANOVA table	SS	DF	MS	F (DFn, DFd)	P value						ANOVA table	SS	DF	MS	F (DFn, DFd)	P value						ANOVA table	SS	DF	MS	F (DFn, DFd)	P value
Row Factor	0.1078	2	0.05389	F (2, 10) = 0.162	P=0.8526						Row Factor	1254	2	627.2	F (2, 10) = 1.76	P=0.2214						Row Factor	8074	2	4037	F (2, 10) = 1.709	P=0.2299
Column Factor	18.82	5	3.765	F (5, 10) = 11.32	P=0.0007						Column Factor	98028	5	19606	F (5, 10) = 55.01	P<0.0001						Column Factor	115348	5	23070	F (5, 10) = 9.767	P=0.0013
Residual	3.326	10	0.3326								Residual	3564	10	356.4								Residual	23620	10	2362
Number of missing values	0										Number of missing values	0										Number of missing values	0
Compare column means (main column effect)											Compare column means (main column effect)											Compare column means (main column effect)
Number of families	1										Number of families	1										Number of families	1
Number of comparisons per family	5										Number of comparisons per family	5										Number of comparisons per family	5
Alpha	0.05										Alpha	0.05										Alpha	0.05
Dunnett's multiple comparisons test	Mean Diff.	95.00% CI of diff.	Significant?	Summary	Adjusted P Value						Dunnett's multiple comparisons test	Mean Diff.	95.00% CI of diff.	Significant?	Summary	Adjusted P Value						Dunnett's multiple comparisons test	Mean Diff.	95.00% CI of diff.	Significant?	Summary	Adjusted P Value
Vehicle(LPS) vs. Vehicle	3.1	1.692 to 4.508	Yes	***	0.0003						Vehicle(LPS) vs. Vehicle	224	177.9 to 270.1	Yes	****	<0.0001						Vehicle(LPS) vs. Vehicle	254.8	136.1 to 373.5	Yes	***	0.0003
Vehicle(LPS) vs. KetoC 50uM	1.433	0.02531 to 2.841	Yes	*	0.0458						Vehicle(LPS) vs. KetoC 50uM	115.5	69.42 to 161.6	Yes	***	0.0001						Vehicle(LPS) vs. KetoC 50uM	133.3	14.62 to 252	Yes	*	0.0276
Vehicle(LPS) vs. GW9508 10uM	0.4	-1.008 to 1.808	No	ns	0.8594						Vehicle(LPS) vs. GW9508 10uM	29.15	-16.94 to 75.25	No	ns	0.2762						Vehicle(LPS) vs. GW9508 10uM	44.82	-73.84 to 163.5	No	ns	0.6942
Vehicle(LPS) vs. GW9508 50uM	0.7	-0.708 to 2.108	No	ns	0.4727						Vehicle(LPS) vs. GW9508 50uM	40.34	-5.759 to 86.43	No	ns	0.0912						Vehicle(LPS) vs. GW9508 50uM	115.8	-2.821 to 234.5	No	ns	0.0561
Vehicle(LPS) vs. GW9508 10uM	1.733	0.3253 to 3.141	Yes	*	0.0164						Vehicle(LPS) vs. GW9508 10uM	94.19	48.1 to 140.3	Yes	***	0.0005						Vehicle(LPS) vs. GW9508 10uM	135.7	17.01 to 254.3	Yes	*	0.025
Test details	Mean 1	Mean 2	Mean Diff.	SE of diff.	N1	N2	q	DF			Test details	Mean 1	Mean 2	Mean Diff.	SE of diff.	N1	N2	q	DF			Test details	Mean 1	Mean 2	Mean Diff.	SE of diff.	N1	N2	q	DF
Vehicle(LPS) vs. Vehicle	3.2	0.1	3.1	0.4709	3	3	6.584	10			Vehicle(LPS) vs. Vehicle	224.2	0.1693	224	15.41	3	3	14.53	10			Vehicle(LPS) vs. Vehicle	256	1.161	254.8	39.68	3	3	6.421	10
Vehicle(LPS) vs. KetoC 50uM	3.2	1.767	1.433	0.4709	3	3	3.044	10			Vehicle(LPS) vs. KetoC 50uM	224.2	108.7	115.5	15.41	3	3	7.494	10			Vehicle(LPS) vs. KetoC 50uM	256	122.7	133.3	39.68	3	3	3.359	10
Vehicle(LPS) vs. GW9508 10uM	3.2	2.8	0.4	0.4709	3	3	0.8495	10			Vehicle(LPS) vs. GW9508 10uM	224.2	195	29.15	15.41	3	3	1.891	10			Vehicle(LPS) vs. GW9508 10uM	256	211.1	44.82	39.68	3	3	1.13	10
Vehicle(LPS) vs. GW9508 50uM	3.2	2.5	0.7	0.4709	3	3	1.487	10			Vehicle(LPS) vs. GW9508 50uM	224.2	183.9	40.34	15.41	3	3	2.617	10			Vehicle(LPS) vs. GW9508 50uM	256	140.1	115.8	39.68	3	3	2.919	10
Vehicle(LPS) vs. GW9508 10uM	3.2	1.467	1.733	0.4709	3	3	3.681	10			Vehicle(LPS) vs. GW9508 10uM	224.2	130	94.19	15.41	3	3	6.11	10			Vehicle(LPS) vs. GW9508 10uM	256	120.3	135.7	39.68	3	3	3.419	10

## Sheet: C-st
Table Analyzed	3-C_TNF-a										Table Analyzed	3-C_IL-6										Table Analyzed	3-C_IL-12p40
Two-way ANOVA	Ordinary										Two-way ANOVA	Ordinary										Two-way ANOVA	Ordinary
Alpha	0.05										Alpha	0.05										Alpha	0.05
Source of Variation	% of total variation	P value	P value summary	Significant?							Source of Variation	% of total variation	P value	P value summary	Significant?							Source of Variation	% of total variation	P value	P value summary	Significant?
Row Factor	0.2102	0.7295	ns	No							Row Factor	5.598	0.0011	**	Yes							Row Factor	5.093	0.1058	ns	No
Column Factor	95.23	<0.0001	****	Yes							Column Factor	91.01	<0.0001	****	Yes							Column Factor	81.45	<0.0001	****	Yes
ANOVA table	SS	DF	MS	F (DFn, DFd)	P value						ANOVA table	SS	DF	MS	F (DFn, DFd)	P value						ANOVA table	SS	DF	MS	F (DFn, DFd)	P value
Row Factor	0.02874	2	0.01437	F (2, 14) = 0.3226	P=0.7295						Row Factor	8040	2	4020	F (2, 14) = 11.55	P=0.0011						Row Factor	15621	2	7810	F (2, 14) = 2.649	P=0.1058
Column Factor	13.02	7	1.86	F (7, 14) = 41.76	P<0.0001						Column Factor	130700	7	18671	F (7, 14) = 53.64	P<0.0001						Column Factor	249830	7	35690	F (7, 14) = 12.1	P<0.0001
Residual	0.6236	14	0.04454								Residual	4874	14	348.1								Residual	41279	14	2949
Number of missing values	0										Number of missing values	0										Number of missing values	0
Compare column means (main column effect)											Compare column means (main column effect)											Compare column means (main column effect)
Number of families	1										Number of families	1										Number of families	1
Number of comparisons per family	28										Number of comparisons per family	28										Number of comparisons per family	28
Alpha	0.05										Alpha	0.05										Alpha	0.05
Tukey's multiple comparisons test	Mean Diff.	95.00% CI of diff.	Significant?	Summary	Adjusted P Value						Tukey's multiple comparisons test	Mean Diff.	95.00% CI of diff.	Significant?	Summary	Adjusted P Value						Tukey's multiple comparisons test	Mean Diff.	95.00% CI of diff.	Significant?	Summary	Adjusted P Value
Vehicle YM0 vs. Vehicle(LPS) YM0	-2.118	-2.726 to -1.51	Yes	****	<0.0001						Vehicle YM0 vs. Vehicle(LPS) YM0	-217	-270.7 to -163.2	Yes	****	<0.0001						Vehicle YM0 vs. Vehicle(LPS) YM0	-286	-442.4 to -129.5	Yes	***	0.0003
Vehicle YM0 vs. KetoC YM0	-1.285	-1.893 to -0.6769	Yes	****	<0.0001						Vehicle YM0 vs. KetoC YM0	-119	-172.7 to -65.19	Yes	****	<0.0001						Vehicle YM0 vs. KetoC YM0	-71.63	-228.1 to 84.82	No	ns	0.735
Vehicle YM0 vs. GW9508 YM0	-1.218	-1.826 to -0.6102	Yes	***	0.0001						Vehicle YM0 vs. GW9508 YM0	-100.6	-154.4 to -46.86	Yes	***	0.0002						Vehicle YM0 vs. GW9508 YM0	-34.29	-190.7 to 122.2	No	ns	0.992
Vehicle YM0 vs. Vehicle YM10	-0.013	-0.6211 to 0.5951	No	ns	>0.9999						Vehicle YM0 vs. Vehicle YM10	-0.716	-54.47 to 53.04	No	ns	>0.9999						Vehicle YM0 vs. Vehicle YM10	-2.945	-159.4 to 153.5	No	ns	>0.9999
Vehicle YM0 vs. Vehicle(LPS) YM10	-1.785	-2.393 to -1.177	Yes	****	<0.0001						Vehicle YM0 vs. Vehicle(LPS) YM10	-199	-252.7 to -145.2	Yes	****	<0.0001						Vehicle YM0 vs. Vehicle(LPS) YM10	-238.6	-395.1 to -82.18	Yes	**	0.0018
Vehicle YM0 vs. KetoC YM10	-1.552	-2.16 to -0.9436	Yes	****	<0.0001						Vehicle YM0 vs. KetoC YM10	-115.6	-169.4 to -61.86	Yes	****	<0.0001						Vehicle YM0 vs. KetoC YM10	-68.96	-225.4 to 87.49	No	ns	0.7673
Vehicle YM0 vs. GW9508 YM10	-1.618	-2.226 to -1.01	Yes	****	<0.0001						Vehicle YM0 vs. GW9508 YM10	-112.3	-166 to -58.53	Yes	****	<0.0001						Vehicle YM0 vs. GW9508 YM10	-32.96	-189.4 to 123.5	No	ns	0.9937
Vehicle(LPS) YM0 vs. KetoC YM0	0.8333	0.2252 to 1.441	Yes	**	0.0048						Vehicle(LPS) YM0 vs. KetoC YM0	98	44.24 to 151.8	Yes	***	0.0003						Vehicle(LPS) YM0 vs. KetoC YM0	214.3	57.89 to 370.8	Yes	**	0.0048
Vehicle(LPS) YM0 vs. GW9508 YM0	0.9	0.2919 to 1.508	Yes	**	0.0024						Vehicle(LPS) YM0 vs. GW9508 YM0	116.3	62.58 to 170.1	Yes	****	<0.0001						Vehicle(LPS) YM0 vs. GW9508 YM0	251.7	95.22 to 408.1	Yes	**	0.0011
Vehicle(LPS) YM0 vs. Vehicle YM10	2.105	1.497 to 2.713	Yes	****	<0.0001						Vehicle(LPS) YM0 vs. Vehicle YM10	216.2	162.5 to 270	Yes	****	<0.0001						Vehicle(LPS) YM0 vs. Vehicle YM10	283	126.6 to 439.5	Yes	***	0.0003
Vehicle(LPS) YM0 vs. Vehicle(LPS) YM10	0.3333	-0.2748 to 0.9414	No	ns	0.5517						Vehicle(LPS) YM0 vs. Vehicle(LPS) YM10	18	-35.76 to 71.76	No	ns	0.9247						Vehicle(LPS) YM0 vs. Vehicle(LPS) YM10	47.33	-109.1 to 203.8	No	ns	0.9538
Vehicle(LPS) YM0 vs. KetoC YM10	0.5667	-0.04142 to 1.175	No	ns	0.0761						Vehicle(LPS) YM0 vs. KetoC YM10	101.3	47.58 to 155.1	Yes	***	0.0002						Vehicle(LPS) YM0 vs. KetoC YM10	217	60.55 to 373.4	Yes	**	0.0043
Vehicle(LPS) YM0 vs. GW9508 YM10	0.5	-0.1081 to 1.108	No	ns	0.1456						Vehicle(LPS) YM0 vs. GW9508 YM10	104.7	50.91 to 158.4	Yes	***	0.0002						Vehicle(LPS) YM0 vs. GW9508 YM10	253	96.55 to 409.4	Yes	**	0.001
KetoC YM0 vs. GW9508 YM0	0.06667	-0.5414 to 0.6748	No	ns	>0.9999						KetoC YM0 vs. GW9508 YM0	18.33	-35.42 to 72.09	No	ns	0.918						KetoC YM0 vs. GW9508 YM0	37.33	-119.1 to 193.8	No	ns	0.987
KetoC YM0 vs. Vehicle YM10	1.272	0.6639 to 1.88	Yes	****	<0.0001						KetoC YM0 vs. Vehicle YM10	118.2	64.48 to 172	Yes	****	<0.0001						KetoC YM0 vs. Vehicle YM10	68.68	-87.76 to 225.1	No	ns	0.7706
KetoC YM0 vs. Vehicle(LPS) YM10	-0.5	-1.108 to 0.1081	No	ns	0.1456						KetoC YM0 vs. Vehicle(LPS) YM10	-80	-133.8 to -26.24	Yes	**	0.0023						KetoC YM0 vs. Vehicle(LPS) YM10	-167	-323.4 to -10.55	Yes	*	0.0327
KetoC YM0 vs. KetoC YM10	-0.2667	-0.8748 to 0.3414	No	ns	0.7715						KetoC YM0 vs. KetoC YM10	3.333	-50.42 to 57.09	No	ns	>0.9999						KetoC YM0 vs. KetoC YM10	2.667	-153.8 to 159.1	No	ns	>0.9999
KetoC YM0 vs. GW9508 YM10	-0.3333	-0.9414 to 0.2748	No	ns	0.5517						KetoC YM0 vs. GW9508 YM10	6.667	-47.09 to 60.42	No	ns	0.9998						KetoC YM0 vs. GW9508 YM10	38.67	-117.8 to 195.1	No	ns	0.9842
GW9508 YM0 vs. Vehicle YM10	1.205	0.5972 to 1.813	Yes	***	0.0001						GW9508 YM0 vs. Vehicle YM10	99.9	46.15 to 153.7	Yes	***	0.0003						GW9508 YM0 vs. Vehicle YM10	31.35	-125.1 to 187.8	No	ns	0.9953
GW9508 YM0 vs. Vehicle(LPS) YM10	-0.5667	-1.175 to 0.04142	No	ns	0.0761						GW9508 YM0 vs. Vehicle(LPS) YM10	-98.33	-152.1 to -44.58	Yes	***	0.0003						GW9508 YM0 vs. Vehicle(LPS) YM10	-204.3	-360.8 to -47.89	Yes	**	0.0072
GW9508 YM0 vs. KetoC YM10	-0.3333	-0.9414 to 0.2748	No	ns	0.5517						GW9508 YM0 vs. KetoC YM10	-15	-68.76 to 38.76	No	ns	0.9695						GW9508 YM0 vs. KetoC YM10	-34.67	-191.1 to 121.8	No	ns	0.9915
GW9508 YM0 vs. GW9508 YM10	-0.4	-1.008 to 0.2081	No	ns	0.3468						GW9508 YM0 vs. GW9508 YM10	-11.67	-65.42 to 42.09	No	ns	0.9925						GW9508 YM0 vs. GW9508 YM10	1.333	-155.1 to 157.8	No	ns	>0.9999
Vehicle YM10 vs. Vehicle(LPS) YM10	-1.772	-2.38 to -1.164	Yes	****	<0.0001						Vehicle YM10 vs. Vehicle(LPS) YM10	-198.2	-252 to -144.5	Yes	****	<0.0001						Vehicle YM10 vs. Vehicle(LPS) YM10	-235.7	-392.1 to -79.24	Yes	**	0.0021
Vehicle YM10 vs. KetoC YM10	-1.539	-2.147 to -0.9306	Yes	****	<0.0001						Vehicle YM10 vs. KetoC YM10	-114.9	-168.7 to -61.15	Yes	****	<0.0001						Vehicle YM10 vs. KetoC YM10	-66.02	-222.5 to 90.43	No	ns	0.8013
Vehicle YM10 vs. GW9508 YM10	-1.605	-2.213 to -0.9972	Yes	****	<0.0001						Vehicle YM10 vs. GW9508 YM10	-111.6	-165.3 to -57.81	Yes	****	<0.0001						Vehicle YM10 vs. GW9508 YM10	-30.02	-186.5 to 126.4	No	ns	0.9964
Vehicle(LPS) YM10 vs. KetoC YM10	0.2333	-0.3748 to 0.8414	No	ns	0.863						Vehicle(LPS) YM10 vs. KetoC YM10	83.33	29.58 to 137.1	Yes	**	0.0016						Vehicle(LPS) YM10 vs. KetoC YM10	169.7	13.22 to 326.1	Yes	*	0.0294
Vehicle(LPS) YM10 vs. GW9508 YM10	0.1667	-0.4414 to 0.7748	No	ns	0.9722						Vehicle(LPS) YM10 vs. GW9508 YM10	86.67	32.91 to 140.4	Yes	**	0.0011						Vehicle(LPS) YM10 vs. GW9508 YM10	205.7	49.22 to 362.1	Yes	**	0.0068
KetoC YM10 vs. GW9508 YM10	-0.06667	-0.6748 to 0.5414	No	ns	>0.9999						KetoC YM10 vs. GW9508 YM10	3.333	-50.42 to 57.09	No	ns	>0.9999						KetoC YM10 vs. GW9508 YM10	36	-120.4 to 192.4	No	ns	0.9894
Test details	Mean 1	Mean 2	Mean Diff.	SE of diff.	N1	N2	q	DF			Test details	Mean 1	Mean 2	Mean Diff.	SE of diff.	N1	N2	q	DF			Test details	Mean 1	Mean 2	Mean Diff.	SE of diff.	N1	N2	q	DF
Vehicle YM0 vs. Vehicle(LPS) YM0	0.115	2.233	-2.118	0.1723	3	3	17.38	14			Vehicle YM0 vs. Vehicle(LPS) YM0	0.383	217.3	-217	15.23	3	3	20.14	14			Vehicle YM0 vs. Vehicle(LPS) YM0	1.039	287	-286	44.34	3	3	9.122	14
Vehicle YM0 vs. KetoC YM0	0.115	1.4	-1.285	0.1723	3	3	10.55	14			Vehicle YM0 vs. KetoC YM0	0.383	119.3	-119	15.23	3	3	11.04	14			Vehicle YM0 vs. KetoC YM0	1.039	72.67	-71.63	44.34	3	3	2.285	14
Vehicle YM0 vs. GW9508 YM0	0.115	1.333	-1.218	0.1723	3	3	9.998	14			Vehicle YM0 vs. GW9508 YM0	0.383	101	-100.6	15.23	3	3	9.341	14			Vehicle YM0 vs. GW9508 YM0	1.039	35.33	-34.29	44.34	3	3	1.094	14
Vehicle YM0 vs. Vehicle YM10	0.115	0.128	-0.013	0.1723	3	3	0.1067	14			Vehicle YM0 vs. Vehicle YM10	0.383	1.099	-0.716	15.23	3	3	0.06647	14			Vehicle YM0 vs. Vehicle YM10	1.039	3.984	-2.945	44.34	3	3	0.09394	14
Vehicle YM0 vs. Vehicle(LPS) YM10	0.115	1.9	-1.785	0.1723	3	3	14.65	14			Vehicle YM0 vs. Vehicle(LPS) YM10	0.383	199.3	-199	15.23	3	3	18.47	14			Vehicle YM0 vs. Vehicle(LPS) YM10	1.039	239.7	-238.6	44.34	3	3	7.612	14
Vehicle YM0 vs. KetoC YM10	0.115	1.667	-1.552	0.1723	3	3	12.73	14			Vehicle YM0 vs. KetoC YM10	0.383	116	-115.6	15.23	3	3	10.73	14			Vehicle YM0 vs. KetoC YM10	1.039	70	-68.96	44.34	3	3	2.2	14
Vehicle YM0 vs. GW9508 YM10	0.115	1.733	-1.618	0.1723	3	3	13.28	14			Vehicle YM0 vs. GW9508 YM10	0.383	112.7	-112.3	15.23	3	3	10.42	14			Vehicle YM0 vs. GW9508 YM10	1.039	34	-32.96	44.34	3	3	1.051	14
Vehicle(LPS) YM0 vs. KetoC YM0	2.233	1.4	0.8333	0.1723	3	3	6.839	14			Vehicle(LPS) YM0 vs. KetoC YM0	217.3	119.3	98	15.23	3	3	9.098	14			Vehicle(LPS) YM0 vs. KetoC YM0	287	72.67	214.3	44.34	3	3	6.837	14
Vehicle(LPS) YM0 vs. GW9508 YM0	2.233	1.333	0.9	0.1723	3	3	7.386	14			Vehicle(LPS) YM0 vs. GW9508 YM0	217.3	101	116.3	15.23	3	3	10.8	14			Vehicle(LPS) YM0 vs. GW9508 YM0	287	35.33	251.7	44.34	3	3	8.028	14
Vehicle(LPS) YM0 vs. Vehicle YM10	2.233	0.128	2.105	0.1723	3	3	17.28	14			Vehicle(LPS) YM0 vs. Vehicle YM10	217.3	1.099	216.2	15.23	3	3	20.07	14			Vehicle(LPS) YM0 vs. Vehicle YM10	287	3.984	283	44.34	3	3	9.028	14
Vehicle(LPS) YM0 vs. Vehicle(LPS) YM10	2.233	1.9	0.3333	0.1723	3	3	2.736	14			Vehicle(LPS) YM0 vs. Vehicle(LPS) YM10	217.3	199.3	18	15.23	3	3	1.671	14			Vehicle(LPS) YM0 vs. Vehicle(LPS) YM10	287	239.7	47.33	44.34	3	3	1.51	14
Vehicle(LPS) YM0 vs. KetoC YM10	2.233	1.667	0.5667	0.1723	3	3	4.65	14			Vehicle(LPS) YM0 vs. KetoC YM10	217.3	116	101.3	15.23	3	3	9.407	14			Vehicle(LPS) YM0 vs. KetoC YM10	287	70	217	44.34	3	3	6.922	14
Vehicle(LPS) YM0 vs. GW9508 YM10	2.233	1.733	0.5	0.1723	3	3	4.103	14			Vehicle(LPS) YM0 vs. GW9508 YM10	217.3	112.7	104.7	15.23	3	3	9.716	14			Vehicle(LPS) YM0 vs. GW9508 YM10	287	34	253	44.34	3	3	8.07	14
KetoC YM0 vs. GW9508 YM0	1.4	1.333	0.06667	0.1723	3	3	0.5471	14			KetoC YM0 vs. GW9508 YM0	119.3	101	18.33	15.23	3	3	1.702	14			KetoC YM0 vs. GW9508 YM0	72.67	35.33	37.33	44.34	3	3	1.191	14
KetoC YM0 vs. Vehicle YM10	1.4	0.128	1.272	0.1723	3	3	10.44	14			KetoC YM0 vs. Vehicle YM10	119.3	1.099	118.2	15.23	3	3	10.98	14			KetoC YM0 vs. Vehicle YM10	72.67	3.984	68.68	44.34	3	3	2.191	14
KetoC YM0 vs. Vehicle(LPS) YM10	1.4	1.9	-0.5	0.1723	3	3	4.103	14			KetoC YM0 vs. Vehicle(LPS) YM10	119.3	199.3	-80	15.23	3	3	7.427	14			KetoC YM0 vs. Vehicle(LPS) YM10	72.67	239.7	-167	44.34	3	3	5.327	14
KetoC YM0 vs. KetoC YM10	1.4	1.667	-0.2667	0.1723	3	3	2.188	14			KetoC YM0 vs. KetoC YM10	119.3	116	3.333	15.23	3	3	0.3094	14			KetoC YM0 vs. KetoC YM10	72.67	70	2.667	44.34	3	3	0.08506	14
KetoC YM0 vs. GW9508 YM10	1.4	1.733	-0.3333	0.1723	3	3	2.736	14			KetoC YM0 vs. GW9508 YM10	119.3	112.7	6.667	15.23	3	3	0.6189	14			KetoC YM0 vs. GW9508 YM10	72.67	34	38.67	44.34	3	3	1.233	14
GW9508 YM0 vs. Vehicle YM10	1.333	0.128	1.205	0.1723	3	3	9.892	14			GW9508 YM0 vs. Vehicle YM10	101	1.099	99.9	15.23	3	3	9.274	14			GW9508 YM0 vs. Vehicle YM10	35.33	3.984	31.35	44.34	3	3	1	14
GW9508 YM0 vs. Vehicle(LPS) YM10	1.333	1.9	-0.5667	0.1723	3	3	4.65	14			GW9508 YM0 vs. Vehicle(LPS) YM10	101	199.3	-98.33	15.23	3	3	9.129	14			GW9508 YM0 vs. Vehicle(LPS) YM10	35.33	239.7	-204.3	44.34	3	3	6.518	14
GW9508 YM0 vs. KetoC YM10	1.333	1.667	-0.3333	0.1723	3	3	2.736	14			GW9508 YM0 vs. KetoC YM10	101	116	-15	15.23	3	3	1.392	14			GW9508 YM0 vs. KetoC YM10	35.33	70	-34.67	44.34	3	3	1.106	14
GW9508 YM0 vs. GW9508 YM10	1.333	1.733	-0.4	0.1723	3	3	3.283	14			GW9508 YM0 vs. GW9508 YM10	101	112.7	-11.67	15.23	3	3	1.083	14			GW9508 YM0 vs. GW9508 YM10	35.33	34	1.333	44.34	3	3	0.04253	14
Vehicle YM10 vs. Vehicle(LPS) YM10	0.128	1.9	-1.772	0.1723	3	3	14.54	14			Vehicle YM10 vs. Vehicle(LPS) YM10	1.099	199.3	-198.2	15.23	3	3	18.4	14			Vehicle YM10 vs. Vehicle(LPS) YM10	3.984	239.7	-235.7	44.34	3	3	7.518	14
Vehicle YM10 vs. KetoC YM10	0.128	1.667	-1.539	0.1723	3	3	12.63	14			Vehicle YM10 vs. KetoC YM10	1.099	116	-114.9	15.23	3	3	10.67	14			Vehicle YM10 vs. KetoC YM10	3.984	70	-66.02	44.34	3	3	2.106	14
Vehicle YM10 vs. GW9508 YM10	0.128	1.733	-1.605	0.1723	3	3	13.17	14			Vehicle YM10 vs. GW9508 YM10	1.099	112.7	-111.6	15.23	3	3	10.36	14			Vehicle YM10 vs. GW9508 YM10	3.984	34	-30.02	44.34	3	3	0.9574	14
Vehicle(LPS) YM10 vs. KetoC YM10	1.9	1.667	0.2333	0.1723	3	3	1.915	14			Vehicle(LPS) YM10 vs. KetoC YM10	199.3	116	83.33	15.23	3	3	7.736	14			Vehicle(LPS) YM10 vs. KetoC YM10	239.7	70	169.7	44.34	3	3	5.412	14
Vehicle(LPS) YM10 vs. GW9508 YM10	1.9	1.733	0.1667	0.1723	3	3	1.368	14			Vehicle(LPS) YM10 vs. GW9508 YM10	199.3	112.7	86.67	15.23	3	3	8.045	14			Vehicle(LPS) YM10 vs. GW9508 YM10	239.7	34	205.7	44.34	3	3	6.56	14
KetoC YM10 vs. GW9508 YM10	1.667	1.733	-0.06667	0.1723	3	3	0.5471	14			KetoC YM10 vs. GW9508 YM10	116	112.7	3.333	15.23	3	3	0.3094	14			KetoC YM10 vs. GW9508 YM10	70	34	36	44.34	3	3	1.148	14
