# Supplementary material for: The gut lactic acid bacteria metabolite, 10-oxo-cis-6,trans-11-octadecadienoic acid, suppresses inflammatory bowel disease in mice by modulating the NRF2 pathway and GPCR-signaling
Source: Front Immunol. 2024 Apr 30;15:1374425. doi: 10.3389/fimmu.2024.1374425 (PMC11091332; doi:10.3389/fimmu.2024.1374425)
Supplement: Supplementary file 4 [file DataSheet_4.xlsx]

## Sheet: B
Hmox1 expression (fold)
	γKetoC	-	+	-	+	-	+	-	+
	LPS	-	-	+	+	-	-	+	+
	Nrf2	+/+	+/+	+/+	+/+	-/-	-/-	-/-	-/-
	Exp. 1	1.00051	2.2919	1.57505	3.05433	0.359414	0.346799	0.391712	0.42709
	Exp. 2	1.00295	4.31724	1.56796	6.27545	0.180778	0.254439	0.206979	0.289304
	Exp. 3	1.00093	3.68947	1.218	5.95258	0.180727	0.210326	0.220646	0.263425

## Sheet: C
TNF-α (ng/mL)
	γKetoC	-	-	+	-	-	+
	LPS	-	+	+	-	+	+
	Nrf2	+/+	+/+	+/+	-/-	-/-	-/-
	Exp. 1	0.358002	4.655	2.659	0.402	4.752	2.829
	Exp. 2	0.321	3.1	1.9	0.477	4.5	2
	Exp. 3	0.357	3.4	2.1	0.426	5.3	3.5
IL-6 (ng/mL)
	γKetoC	-	-	+	-	-	+
	LPS	-	+	+	-	+	+
	Nrf2	+/+	+/+	+/+	-/-	-/-	-/-
	Exp. 1	0.189	115	70	0.413	302	192
	Exp. 2	0.326	175	109	0.2	256	214
	Exp. 3	0.072	145	41	0.144	231	223
IL-12p40 (ng/mL)
	γKetoC	-	-	+	-	-	+
	LPS	-	+	+	-	+	+
	Nrf2	+/+	+/+	+/+	-/-	-/-	-/-
	Exp. 1	0.489	164	18	0.825	458.16	243.1
	Exp. 2	0.537	168	81.2	0.713	384.62	258.86
	Exp. 3	0.669	183	13	5.505	425.3	268

## Sheet: D
TNF-α (ng/mL)
	GW9508	-	-	+	-	-	+
	LPS	-	+	+	-	+	+
	Nrf2	+/+	+/+	+/+	-/-	-/-	-/-
	Exp. 1	0.174	4.5	2	0.102	6.3	2.8
	Exp. 2	0.189	3.3	1.8	0.102	7.2	2.9
	Exp. 3	0.135	4.2	1.6	0.417	4.3	3.7
IL-6 (ng/mL)
	GW9508	-	-	+	-	-	+
	LPS	-	+	+	-	+	+
	Nrf2	+/+	+/+	+/+	-/-	-/-	-/-
	Exp. 1	0.029	200	140	0.11	392	303
	Exp. 2	0.587	190	130	0.481	366	287
	Exp. 3	0.0988	258	94.1	0.234	328	362
IL-12p40 (ng/mL)
	GW9508	-	-	+	-	-	+
	LPS	-	+	+	-	+	+
	Nrf2	+/+	+/+	+/+	-/-	-/-	-/-
	Exp. 1	1.60528	239.559	86.4738	1.1856	215.275	82.1024
	Exp. 2	0.755	439.42	71.793	0.679	341.89	165.634
	Exp. 3	0.669	183	4	5.505	425.3	239

## Sheet: B-st
Table Analyzed	4-B
Two-way ANOVA	Ordinary
Alpha	0.05
Source of Variation	% of total variation	P value	P value summary	Significant?
Row Factor	1.849	0.2803	ns	No
Column Factor	88.87	<0.0001	****	Yes
ANOVA table	SS	DF	MS	F (DFn, DFd)	P value
Row Factor	1.428	2	0.714	F (2, 14) = 1.395	P=0.2803
Column Factor	68.65	7	9.807	F (7, 14) = 19.16	P<0.0001
Residual	7.166	14	0.5119
Number of missing values	0
Compare column means (main column effect)
Number of families	1
Number of comparisons per family	28
Alpha	0.05
Tukey's multiple comparisons test	Mean Diff.	95.00% CI of diff.	Significant?	Summary	Adjusted P Value
+/+Vehicle vs. +/+KetoC	-2.431	-4.493 to -0.3701	Yes	*	0.0161
+/+Vehicle vs. +/+Vehicle(LPS)	-0.4522	-2.513 to 1.609	No	ns	0.992
+/+Vehicle vs. +/+KetoC(LPS)	-4.093	-6.154 to -2.031	Yes	***	0.0001
+/+Vehicle vs. -/-Vehicle	0.7612	-1.3 to 2.822	No	ns	0.8834
+/+Vehicle vs. -/-KetoC	0.7309	-1.33 to 2.792	No	ns	0.9023
+/+Vehicle vs. -/-Vehicle(LPS)	0.7284	-1.333 to 2.79	No	ns	0.9038
+/+Vehicle vs. -/-KetoC(LPS)	0.6749	-1.386 to 2.736	No	ns	0.9322
+/+KetoC vs. +/+Vehicle(LPS)	1.979	-0.08209 to 4.04	No	ns	0.064
+/+KetoC vs. +/+KetoC(LPS)	-1.661	-3.723 to 0.4	No	ns	0.1598
+/+KetoC vs. -/-Vehicle	3.193	1.131 to 5.254	Yes	**	0.0016
+/+KetoC vs. -/-KetoC	3.162	1.101 to 5.224	Yes	**	0.0017
+/+KetoC vs. -/-Vehicle(LPS)	3.16	1.098 to 5.221	Yes	**	0.0017
+/+KetoC vs. -/-KetoC(LPS)	3.106	1.045 to 5.168	Yes	**	0.0021
+/+Vehicle(LPS) vs. +/+KetoC(LPS)	-3.64	-5.702 to -1.579	Yes	***	0.0004
+/+Vehicle(LPS) vs. -/-Vehicle	1.213	-0.8479 to 3.275	No	ns	0.4711
+/+Vehicle(LPS) vs. -/-KetoC	1.183	-0.8781 to 3.244	No	ns	0.4998
+/+Vehicle(LPS) vs. -/-Vehicle(LPS)	1.181	-0.8807 to 3.242	No	ns	0.5023
+/+Vehicle(LPS) vs. -/-KetoC(LPS)	1.127	-0.9342 to 3.188	No	ns	0.5546
+/+KetoC(LPS) vs. -/-Vehicle	4.854	2.793 to 6.915	Yes	****	<0.0001
+/+KetoC(LPS) vs. -/-KetoC	4.824	2.762 to 6.885	Yes	****	<0.0001
+/+KetoC(LPS) vs. -/-Vehicle(LPS)	4.821	2.76 to 6.882	Yes	****	<0.0001
+/+KetoC(LPS) vs. -/-KetoC(LPS)	4.768	2.706 to 6.829	Yes	****	<0.0001
-/-Vehicle vs. -/-KetoC	-0.03022	-2.092 to 2.031	No	ns	>0.9999
-/-Vehicle vs. -/-Vehicle(LPS)	-0.03281	-2.094 to 2.028	No	ns	>0.9999
-/-Vehicle vs. -/-KetoC(LPS)	-0.0863	-2.148 to 1.975	No	ns	>0.9999
-/-KetoC vs. -/-Vehicle(LPS)	-0.002591	-2.064 to 2.059	No	ns	>0.9999
-/-KetoC vs. -/-KetoC(LPS)	-0.05609	-2.117 to 2.005	No	ns	>0.9999
-/-Vehicle(LPS) vs. -/-KetoC(LPS)	-0.05349	-2.115 to 2.008	No	ns	>0.9999
Test details	Mean 1	Mean 2	Mean Diff.	SE of diff.	N1	N2	q	DF
+/+Vehicle vs. +/+KetoC	1.001	3.433	-2.431	0.5842	3	3	5.886	14
+/+Vehicle vs. +/+Vehicle(LPS)	1.001	1.454	-0.4522	0.5842	3	3	1.095	14
+/+Vehicle vs. +/+KetoC(LPS)	1.001	5.094	-4.093	0.5842	3	3	9.908	14
+/+Vehicle vs. -/-Vehicle	1.001	0.2403	0.7612	0.5842	3	3	1.843	14
+/+Vehicle vs. -/-KetoC	1.001	0.2705	0.7309	0.5842	3	3	1.77	14
+/+Vehicle vs. -/-Vehicle(LPS)	1.001	0.2731	0.7284	0.5842	3	3	1.763	14
+/+Vehicle vs. -/-KetoC(LPS)	1.001	0.3266	0.6749	0.5842	3	3	1.634	14
+/+KetoC vs. +/+Vehicle(LPS)	3.433	1.454	1.979	0.5842	3	3	4.792	14
+/+KetoC vs. +/+KetoC(LPS)	3.433	5.094	-1.661	0.5842	3	3	4.022	14
+/+KetoC vs. -/-Vehicle	3.433	0.2403	3.193	0.5842	3	3	7.729	14
+/+KetoC vs. -/-KetoC	3.433	0.2705	3.162	0.5842	3	3	7.656	14
+/+KetoC vs. -/-Vehicle(LPS)	3.433	0.2731	3.16	0.5842	3	3	7.65	14
+/+KetoC vs. -/-KetoC(LPS)	3.433	0.3266	3.106	0.5842	3	3	7.52	14
+/+Vehicle(LPS) vs. +/+KetoC(LPS)	1.454	5.094	-3.64	0.5842	3	3	8.813	14
+/+Vehicle(LPS) vs. -/-Vehicle	1.454	0.2403	1.213	0.5842	3	3	2.938	14
+/+Vehicle(LPS) vs. -/-KetoC	1.454	0.2705	1.183	0.5842	3	3	2.864	14
+/+Vehicle(LPS) vs. -/-Vehicle(LPS)	1.454	0.2731	1.181	0.5842	3	3	2.858	14
+/+Vehicle(LPS) vs. -/-KetoC(LPS)	1.454	0.3266	1.127	0.5842	3	3	2.729	14
+/+KetoC(LPS) vs. -/-Vehicle	5.094	0.2403	4.854	0.5842	3	3	11.75	14
+/+KetoC(LPS) vs. -/-KetoC	5.094	0.2705	4.824	0.5842	3	3	11.68	14
+/+KetoC(LPS) vs. -/-Vehicle(LPS)	5.094	0.2731	4.821	0.5842	3	3	11.67	14
+/+KetoC(LPS) vs. -/-KetoC(LPS)	5.094	0.3266	4.768	0.5842	3	3	11.54	14
-/-Vehicle vs. -/-KetoC	0.2403	0.2705	-0.03022	0.5842	3	3	0.07315	14
-/-Vehicle vs. -/-Vehicle(LPS)	0.2403	0.2731	-0.03281	0.5842	3	3	0.07942	14
-/-Vehicle vs. -/-KetoC(LPS)	0.2403	0.3266	-0.0863	0.5842	3	3	0.2089	14
-/-KetoC vs. -/-Vehicle(LPS)	0.2705	0.2731	-0.002591	0.5842	3	3	0.006273	14
-/-KetoC vs. -/-KetoC(LPS)	0.2705	0.3266	-0.05609	0.5842	3	3	0.1358	14
-/-Vehicle(LPS) vs. -/-KetoC(LPS)	0.2731	0.3266	-0.05349	0.5842	3	3	0.1295	14

## Sheet: C-st
Table Analyzed	TNF									Table Analyzed	IL-6									Table Analyzed	IL-12p40_n=3
Data sets analyzed	A : +/+Ctrl	B : +/+LPS+	C : +/+gKetoC 50	E : -/-Ctrl	F : -/-LPS+					Data sets analyzed	A : +/+Ctrl	B : +/+LPS+	C : +/+gKetoC 50	E : -/-Ctrl	F : -/-LPS+					Data sets analyzed	A : +/+Ctrl	B : +/+LPS+	C : +/+gKetoC 50	E : -/-Ctrl	F : -/-LPS+
ANOVA summary										ANOVA summary										ANOVA summary
F	36.59									F	59.59									F	168.1
P value	<0.0001									P value	<0.0001									P value	<0.0001
P value summary	****									P value summary	****									P value summary	****
Significant diff. among means (P < 0.05)?	Yes									Significant diff. among means (P < 0.05)?	Yes									Significant diff. among means (P < 0.05)?	Yes
R square	0.9384									R square	0.9613									R square	0.9859
Brown-Forsythe test										Brown-Forsythe test										Brown-Forsythe test
F (DFn, DFd)	1.11 (5, 12)									F (DFn, DFd)	1.576 (5, 12)									F (DFn, DFd)	1.1 (5, 12)
P value	0.4053									P value	0.24									P value	0.4097
P value summary	ns									P value summary	ns									P value summary	ns
Are SDs significantly different (P < 0.05)?	No									Are SDs significantly different (P < 0.05)?	No									Are SDs significantly different (P < 0.05)?	No
Bartlett's test										Bartlett's test										Bartlett's test
Bartlett's statistic (corrected)										Bartlett's statistic (corrected)										Bartlett's statistic (corrected)
P value										P value										P value
P value summary										P value summary										P value summary
Are SDs significantly different (P < 0.05)?										Are SDs significantly different (P < 0.05)?										Are SDs significantly different (P < 0.05)?
ANOVA table	SS	DF	MS	F (DFn, DFd)	P value					ANOVA table	SS	DF	MS	F (DFn, DFd)	P value					ANOVA table	SS	DF	MS	F (DFn, DFd)	P value
Treatment (between columns)	48	5	9.601	F (5, 12) = 36.59	P<0.0001					Treatment (between columns)	179546	5	35909	F (5, 12) = 59.59	P<0.0001					Treatment (between columns)	429056	5	85811	F (5, 12) = 168.1	P<0.0001
Residual (within columns)	3.149	12	0.2624							Residual (within columns)	7231	12	602.6							Residual (within columns)	6127	12	510.6
Total	51.15	17								Total	186777	17								Total	435183	17
Data summary										Data summary										Data summary
Number of treatments (columns)	6									Number of treatments (columns)	6									Number of treatments (columns)	6
Number of values (total)	18									Number of values (total)	18									Number of values (total)	18
Number of families	1									Number of families	1									Number of families	1
Number of comparisons per family	15									Number of comparisons per family	15									Number of comparisons per family	15
Alpha	0.05									Alpha	0.05									Alpha	0.05
Tukey's multiple comparisons test	Mean Diff.	95.00% CI of diff.	Significant?	Summary	Adjusted P Value					Tukey's multiple comparisons test	Mean Diff.	95.00% CI of diff.	Significant?	Summary	Adjusted P Value					Tukey's multiple comparisons test	Mean Diff.	95.00% CI of diff.	Significant?	Summary	Adjusted P Value
+/+Ctrl vs. +/+LPS+	-3.375	-4.78 to -1.97	Yes	****	<0.0001	A-B				+/+Ctrl vs. +/+LPS+	-144.8	-212.1 to -77.48	Yes	***	0.0001	A-B				+/+Ctrl vs. +/+LPS+	-171.5	-233.5 to -109.6	Yes	****	<0.0001	A-B
+/+Ctrl vs. +/+gKetoC 50	-1.875	-3.28 to -0.4698	Yes	**	0.0076	A-C				+/+Ctrl vs. +/+gKetoC 50	-73.14	-140.5 to -5.813	Yes	*	0.0307	A-C				+/+Ctrl vs. +/+gKetoC 50	-36.86	-98.83 to 25.11	No	ns	0.3966	A-C
+/+Ctrl vs. -/-Ctrl	-0.08967	-1.495 to 1.315	No	ns	>0.9999	A-E				+/+Ctrl vs. -/-Ctrl	-0.05667	-67.38 to 67.27	No	ns	>0.9999	A-E				+/+Ctrl vs. -/-Ctrl	-1.783	-63.75 to 60.19	No	ns	>0.9999	A-E
+/+Ctrl vs. -/-LPS+	-4.505	-5.91 to -3.1	Yes	****	<0.0001	A-F				+/+Ctrl vs. -/-LPS+	-262.8	-330.1 to -195.5	Yes	****	<0.0001	A-F				+/+Ctrl vs. -/-LPS+	-422.1	-484.1 to -360.2	Yes	****	<0.0001	A-F
+/+Ctrl vs. -/-gKetoC 50	-2.431	-3.836 to -1.026	Yes	***	0.0009	A-G				+/+Ctrl vs. -/-gKetoC 50	-209.5	-276.8 to -142.1	Yes	****	<0.0001	A-G				+/+Ctrl vs. -/-gKetoC 50	-256.1	-318.1 to -194.1	Yes	****	<0.0001	A-G
+/+LPS+ vs. +/+gKetoC 50	1.5	0.09511 to 2.905	Yes	*	0.0341	B-C				+/+LPS+ vs. +/+gKetoC 50	71.67	4.342 to 139	Yes	*	0.0347	B-C				+/+LPS+ vs. +/+gKetoC 50	134.7	72.69 to 196.6	Yes	***	0.0001	B-C
+/+LPS+ vs. -/-Ctrl	3.285	1.88 to 4.69	Yes	****	<0.0001	B-E				+/+LPS+ vs. -/-Ctrl	144.7	77.42 to 212.1	Yes	***	0.0001	B-E				+/+LPS+ vs. -/-Ctrl	169.7	107.8 to 231.7	Yes	****	<0.0001	B-E
+/+LPS+ vs. -/-LPS+	-1.13	-2.535 to 0.2749	No	ns	0.1458	B-F				+/+LPS+ vs. -/-LPS+	-118	-185.3 to -50.68	Yes	***	0.0008	B-F				+/+LPS+ vs. -/-LPS+	-250.6	-312.6 to -188.6	Yes	****	<0.0001	B-F
+/+LPS+ vs. -/-gKetoC 50	0.9433	-0.4616 to 2.348	No	ns	0.2825	B-G				+/+LPS+ vs. -/-gKetoC 50	-64.67	-132 to 2.658	No	ns	0.0624	B-G				+/+LPS+ vs. -/-gKetoC 50	-84.57	-146.5 to -22.6	Yes	**	0.0064	B-G
+/+gKetoC 50 vs. -/-Ctrl	1.785	0.3801 to 3.19	Yes	*	0.0108	C-E				+/+gKetoC 50 vs. -/-Ctrl	73.08	5.756 to 140.4	Yes	*	0.0308	C-E				+/+gKetoC 50 vs. -/-Ctrl	35.08	-26.89 to 97.05	No	ns	0.4457	C-E
+/+gKetoC 50 vs. -/-LPS+	-2.63	-4.035 to -1.225	Yes	***	0.0004	C-F				+/+gKetoC 50 vs. -/-LPS+	-189.7	-257 to -122.3	Yes	****	<0.0001	C-F				+/+gKetoC 50 vs. -/-LPS+	-385.3	-447.2 to -323.3	Yes	****	<0.0001	C-F
+/+gKetoC 50 vs. -/-gKetoC 50	-0.5567	-1.962 to 0.8482	No	ns	0.7638	C-G				+/+gKetoC 50 vs. -/-gKetoC 50	-136.3	-203.7 to -69.01	Yes	***	0.0002	C-G				+/+gKetoC 50 vs. -/-gKetoC 50	-219.2	-281.2 to -157.3	Yes	****	<0.0001	C-G
-/-Ctrl vs. -/-LPS+	-4.415	-5.82 to -3.01	Yes	****	<0.0001	E-F				-/-Ctrl vs. -/-LPS+	-262.7	-330.1 to -195.4	Yes	****	<0.0001	E-F				-/-Ctrl vs. -/-LPS+	-420.3	-482.3 to -358.4	Yes	****	<0.0001	E-F
-/-Ctrl vs. -/-gKetoC 50	-2.342	-3.747 to -0.9368	Yes	**	0.0013	E-G				-/-Ctrl vs. -/-gKetoC 50	-209.4	-276.7 to -142.1	Yes	****	<0.0001	E-G				-/-Ctrl vs. -/-gKetoC 50	-254.3	-316.3 to -192.3	Yes	****	<0.0001	E-G
-/-LPS+ vs. -/-gKetoC 50	2.073	0.6684 to 3.478	Yes	**	0.0035	F-G				-/-LPS+ vs. -/-gKetoC 50	53.33	-13.99 to 120.7	No	ns	0.1554	F-G				-/-LPS+ vs. -/-gKetoC 50	166	104.1 to 228	Yes	****	<0.0001	F-G
Test details	Mean 1	Mean 2	Mean Diff.	SE of diff.	n1	n2	q	DF		Test details	Mean 1	Mean 2	Mean Diff.	SE of diff.	n1	n2	q	DF		Test details	Mean 1	Mean 2	Mean Diff.	SE of diff.	n1	n2	q	DF
+/+Ctrl vs. +/+LPS+	0.3453	3.72	-3.375	0.4183	3	3	11.41	12		+/+Ctrl vs. +/+LPS+	0.1957	145	-144.8	20.04	3	3	10.22	12		+/+Ctrl vs. +/+LPS+	0.565	172.1	-171.5	18.45	3	3	13.15	12
+/+Ctrl vs. +/+gKetoC 50	0.3453	2.22	-1.875	0.4183	3	3	6.339	12		+/+Ctrl vs. +/+gKetoC 50	0.1957	73.33	-73.14	20.04	3	3	5.16	12		+/+Ctrl vs. +/+gKetoC 50	0.565	37.42	-36.86	18.45	3	3	2.825	12
+/+Ctrl vs. -/-Ctrl	0.3453	0.435	-0.08967	0.4183	3	3	0.3032	12		+/+Ctrl vs. -/-Ctrl	0.1957	0.2523	-0.05667	20.04	3	3	0.003998	12		+/+Ctrl vs. -/-Ctrl	0.565	2.348	-1.783	18.45	3	3	0.1366	12
+/+Ctrl vs. -/-LPS+	0.3453	4.85	-4.505	0.4183	3	3	15.23	12		+/+Ctrl vs. -/-LPS+	0.1957	263	-262.8	20.04	3	3	18.54	12		+/+Ctrl vs. -/-LPS+	0.565	422.7	-422.1	18.45	3	3	32.36	12
+/+Ctrl vs. -/-gKetoC 50	0.3453	2.777	-2.431	0.4183	3	3	8.221	12		+/+Ctrl vs. -/-gKetoC 50	0.1957	209.7	-209.5	20.04	3	3	14.78	12		+/+Ctrl vs. -/-gKetoC 50	0.565	256.7	-256.1	18.45	3	3	19.63	12
+/+LPS+ vs. +/+gKetoC 50	3.72	2.22	1.5	0.4183	3	3	5.072	12		+/+LPS+ vs. +/+gKetoC 50	145	73.33	71.67	20.04	3	3	5.057	12		+/+LPS+ vs. +/+gKetoC 50	172.1	37.42	134.7	18.45	3	3	10.32	12
+/+LPS+ vs. -/-Ctrl	3.72	0.435	3.285	0.4183	3	3	11.11	12		+/+LPS+ vs. -/-Ctrl	145	0.2523	144.7	20.04	3	3	10.21	12		+/+LPS+ vs. -/-Ctrl	172.1	2.348	169.7	18.45	3	3	13.01	12
+/+LPS+ vs. -/-LPS+	3.72	4.85	-1.13	0.4183	3	3	3.821	12		+/+LPS+ vs. -/-LPS+	145	263	-118	20.04	3	3	8.326	12		+/+LPS+ vs. -/-LPS+	172.1	422.7	-250.6	18.45	3	3	19.21	12
+/+LPS+ vs. -/-gKetoC 50	3.72	2.777	0.9433	0.4183	3	3	3.19	12		+/+LPS+ vs. -/-gKetoC 50	145	209.7	-64.67	20.04	3	3	4.563	12		+/+LPS+ vs. -/-gKetoC 50	172.1	256.7	-84.57	18.45	3	3	6.482	12
+/+gKetoC 50 vs. -/-Ctrl	2.22	0.435	1.785	0.4183	3	3	6.035	12		+/+gKetoC 50 vs. -/-Ctrl	73.33	0.2523	73.08	20.04	3	3	5.156	12		+/+gKetoC 50 vs. -/-Ctrl	37.42	2.348	35.08	18.45	3	3	2.689	12
+/+gKetoC 50 vs. -/-LPS+	2.22	4.85	-2.63	0.4183	3	3	8.893	12		+/+gKetoC 50 vs. -/-LPS+	73.33	263	-189.7	20.04	3	3	13.38	12		+/+gKetoC 50 vs. -/-LPS+	37.42	422.7	-385.3	18.45	3	3	29.53	12
+/+gKetoC 50 vs. -/-gKetoC 50	2.22	2.777	-0.5567	0.4183	3	3	1.882	12		+/+gKetoC 50 vs. -/-gKetoC 50	73.33	209.7	-136.3	20.04	3	3	9.619	12		+/+gKetoC 50 vs. -/-gKetoC 50	37.42	256.7	-219.2	18.45	3	3	16.8	12
-/-Ctrl vs. -/-LPS+	0.435	4.85	-4.415	0.4183	3	3	14.93	12		-/-Ctrl vs. -/-LPS+	0.2523	263	-262.7	20.04	3	3	18.54	12		-/-Ctrl vs. -/-LPS+	2.348	422.7	-420.3	18.45	3	3	32.22	12
-/-Ctrl vs. -/-gKetoC 50	0.435	2.777	-2.342	0.4183	3	3	7.918	12		-/-Ctrl vs. -/-gKetoC 50	0.2523	209.7	-209.4	20.04	3	3	14.78	12		-/-Ctrl vs. -/-gKetoC 50	2.348	256.7	-254.3	18.45	3	3	19.49	12
-/-LPS+ vs. -/-gKetoC 50	4.85	2.777	2.073	0.4183	3	3	7.01	12		-/-LPS+ vs. -/-gKetoC 50	263	209.7	53.33	20.04	3	3	3.763	12		-/-LPS+ vs. -/-gKetoC 50	422.7	256.7	166	18.45	3	3	12.73	12

## Sheet: D-st
Table Analyzed	4-D_TNF-a										Table Analyzed	4-D_IL-6										Table Analyzed	4-D_IL-12p40
Two-way ANOVA	Ordinary										Two-way ANOVA	Ordinary										Two-way ANOVA	Ordinary
Alpha	0.05										Alpha	0.05										Alpha	0.05
Source of Variation	% of total variation	P value	P value summary	Significant?							Source of Variation	% of total variation	P value	P value summary	Significant?							Source of Variation	% of total variation	P value	P value summary	Significant?
Row Factor	0.2531	0.8327	ns	No							Row Factor	0.1266	0.7661	ns	No							Row Factor	3.404	0.3834	ns	No
Column Factor	92.96	<0.0001	****	Yes							Column Factor	97.56	<0.0001	****	Yes							Column Factor	80.49	0.0012	**	Yes
ANOVA table	SS	DF	MS	F (DFn, DFd)	P value						ANOVA table	SS	DF	MS	F (DFn, DFd)	P value						ANOVA table	SS	DF	MS	F (DFn, DFd)	P value
Row Factor	0.2093	2	0.1047	F (2, 10) = 0.1865	P=0.8327						Row Factor	469.8	2	234.9	F (2, 10) = 0.2736	P=0.7661						Row Factor	13065	2	6532	F (2, 10) = 1.057	P=0.3834
Column Factor	76.87	5	15.37	F (5, 10) = 27.4	P<0.0001						Column Factor	362030	5	72406	F (5, 10) = 84.35	P<0.0001						Column Factor	308893	5	61779	F (5, 10) = 9.995	P=0.0012
Residual	5.612	10	0.5612								Residual	8584	10	858.4								Residual	61811	10	6181
Number of missing values	0										Number of missing values	0										Number of missing values	0
Compare column means (main column effect)											Compare column means (main column effect)											Compare column means (main column effect)
Number of families	1										Number of families	1										Number of families	1
Number of comparisons per family	15										Number of comparisons per family	15										Number of comparisons per family	15
Alpha	0.05										Alpha	0.05										Alpha	0.05
Tukey's multiple comparisons test	Mean Diff.	95.00% CI of diff.	Significant?	Summary	Adjusted P Value						Tukey's multiple comparisons test	Mean Diff.	95.00% CI of diff.	Significant?	Summary	Adjusted P Value						Tukey's multiple comparisons test	Mean Diff.	95.00% CI of diff.	Significant?	Summary	Adjusted P Value
+/+Vehicle vs. +/+Vehicle(LPS)	-3.834	-5.958 to -1.71	Yes	***	0.0009						+/+Vehicle vs. +/+Vehicle(LPS)	-215.8	-298.9 to -132.7	Yes	****	<0.0001						+/+Vehicle vs. +/+Vehicle(LPS)	-286.3	-509.3 to -63.35	Yes	*	0.0113
+/+Vehicle vs. +/+GW9508	-1.634	-3.758 to 0.4904	No	ns	0.1656						+/+Vehicle vs. +/+GW9508	-121.1	-204.2 to -38.04	Yes	**	0.0047						+/+Vehicle vs. +/+GW9508	-53.08	-276 to 169.9	No	ns	0.9555
+/+Vehicle vs. -/-Vehicle	-0.041	-2.165 to 2.083	No	ns	>0.9999						+/+Vehicle vs. -/-Vehicle	-0.03673	-83.13 to 83.05	No	ns	>0.9999						+/+Vehicle vs. -/-Vehicle	-1.447	-224.4 to 221.5	No	ns	>0.9999
+/+Vehicle vs. /-Vehicle(LPS)	-5.767	-7.892 to -3.643	Yes	****	<0.0001						+/+Vehicle vs. /-Vehicle(LPS)	-361.8	-444.9 to -278.7	Yes	****	<0.0001						+/+Vehicle vs. /-Vehicle(LPS)	-326.5	-549.4 to -103.5	Yes	**	0.0046
+/+Vehicle vs. -/-GW9508	-2.967	-5.092 to -0.8429	Yes	**	0.0064						+/+Vehicle vs. -/-GW9508	-317.1	-400.2 to -234	Yes	****	<0.0001						+/+Vehicle vs. -/-GW9508	-161.2	-384.2 to 61.73	No	ns	0.2077
+/+Vehicle(LPS) vs. +/+GW9508	2.2	0.07555 to 4.324	Yes	*	0.0414						+/+Vehicle(LPS) vs. +/+GW9508	94.63	11.54 to 177.7	Yes	*	0.024						+/+Vehicle(LPS) vs. +/+GW9508	233.2	10.27 to 456.2	Yes	*	0.0392
+/+Vehicle(LPS) vs. -/-Vehicle	3.793	1.669 to 5.917	Yes	**	0.001						+/+Vehicle(LPS) vs. -/-Vehicle	215.7	132.6 to 298.8	Yes	****	<0.0001						+/+Vehicle(LPS) vs. -/-Vehicle	284.9	61.91 to 507.8	Yes	*	0.0117
+/+Vehicle(LPS) vs. /-Vehicle(LPS)	-1.933	-4.058 to 0.1911	No	ns	0.0803						+/+Vehicle(LPS) vs. /-Vehicle(LPS)	-146	-229.1 to -62.91	Yes	**	0.0012						+/+Vehicle(LPS) vs. /-Vehicle(LPS)	-40.16	-263.1 to 182.8	No	ns	0.9863
+/+Vehicle(LPS) vs. -/-GW9508	0.8667	-1.258 to 2.991	No	ns	0.7177						+/+Vehicle(LPS) vs. -/-GW9508	-101.3	-184.4 to -18.24	Yes	*	0.0158						+/+Vehicle(LPS) vs. -/-GW9508	125.1	-97.88 to 348	No	ns	0.4292
+/+GW9508 vs. -/-Vehicle	1.593	-0.5314 to 3.717	No	ns	0.1823						+/+GW9508 vs. -/-Vehicle	121.1	38 to 204.2	Yes	**	0.0048						+/+GW9508 vs. -/-Vehicle	51.63	-171.3 to 274.6	No	ns	0.9602
+/+GW9508 vs. /-Vehicle(LPS)	-4.133	-6.258 to -2.009	Yes	***	0.0005						+/+GW9508 vs. /-Vehicle(LPS)	-240.6	-323.7 to -157.5	Yes	****	<0.0001						+/+GW9508 vs. /-Vehicle(LPS)	-273.4	-496.4 to -50.44	Yes	*	0.0153
+/+GW9508 vs. -/-GW9508	-1.333	-3.458 to 0.7911	No	ns	0.324						+/+GW9508 vs. -/-GW9508	-196	-279.1 to -112.9	Yes	***	0.0001						+/+GW9508 vs. -/-GW9508	-108.2	-331.1 to 114.8	No	ns	0.5687
-/-Vehicle vs. /-Vehicle(LPS)	-5.726	-7.851 to -3.602	Yes	****	<0.0001						-/-Vehicle vs. /-Vehicle(LPS)	-361.7	-444.8 to -278.6	Yes	****	<0.0001						-/-Vehicle vs. /-Vehicle(LPS)	-325	-548 to -102.1	Yes	**	0.0047
-/-Vehicle vs. -/-GW9508	-2.926	-5.051 to -0.8019	Yes	**	0.0071						-/-Vehicle vs. -/-GW9508	-317.1	-400.1 to -234	Yes	****	<0.0001						-/-Vehicle vs. -/-GW9508	-159.8	-382.8 to 63.17	No	ns	0.2144
/-Vehicle(LPS) vs. -/-GW9508	2.8	0.6756 to 4.924	Yes	**	0.0095						/-Vehicle(LPS) vs. -/-GW9508	44.67	-38.42 to 127.8	No	ns	0.4704						/-Vehicle(LPS) vs. -/-GW9508	165.2	-57.72 to 388.2	No	ns	0.1903
Test details	Mean 1	Mean 2	Mean Diff.	SE of diff.	N1	N2	q	DF			Test details	Mean 1	Mean 2	Mean Diff.	SE of diff.	N1	N2	q	DF			Test details	Mean 1	Mean 2	Mean Diff.	SE of diff.	N1	N2	q	DF
+/+Vehicle vs. +/+Vehicle(LPS)	0.166	4	-3.834	0.6116	3	3	8.865	10			+/+Vehicle vs. +/+Vehicle(LPS)	0.2383	216	-215.8	23.92	3	3	12.76	10			+/+Vehicle vs. +/+Vehicle(LPS)	1.01	287.3	-286.3	64.19	3	3	6.308	10
+/+Vehicle vs. +/+GW9508	0.166	1.8	-1.634	0.6116	3	3	3.778	10			+/+Vehicle vs. +/+GW9508	0.2383	121.4	-121.1	23.92	3	3	7.161	10			+/+Vehicle vs. +/+GW9508	1.01	54.09	-53.08	64.19	3	3	1.169	10
+/+Vehicle vs. -/-Vehicle	0.166	0.207	-0.041	0.6116	3	3	0.0948	10			+/+Vehicle vs. -/-Vehicle	0.2383	0.275	-0.03673	23.92	3	3	0.002172	10			+/+Vehicle vs. -/-Vehicle	1.01	2.457	-1.447	64.19	3	3	0.03187	10
+/+Vehicle vs. /-Vehicle(LPS)	0.166	5.933	-5.767	0.6116	3	3	13.33	10			+/+Vehicle vs. /-Vehicle(LPS)	0.2383	362	-361.8	23.92	3	3	21.39	10			+/+Vehicle vs. /-Vehicle(LPS)	1.01	327.5	-326.5	64.19	3	3	7.193	10
+/+Vehicle vs. -/-GW9508	0.166	3.133	-2.967	0.6116	3	3	6.861	10			+/+Vehicle vs. -/-GW9508	0.2383	317.3	-317.1	23.92	3	3	18.75	10			+/+Vehicle vs. -/-GW9508	1.01	162.2	-161.2	64.19	3	3	3.552	10
+/+Vehicle(LPS) vs. +/+GW9508	4	1.8	2.2	0.6116	3	3	5.087	10			+/+Vehicle(LPS) vs. +/+GW9508	216	121.4	94.63	23.92	3	3	5.594	10			+/+Vehicle(LPS) vs. +/+GW9508	287.3	54.09	233.2	64.19	3	3	5.138	10
+/+Vehicle(LPS) vs. -/-Vehicle	4	0.207	3.793	0.6116	3	3	8.77	10			+/+Vehicle(LPS) vs. -/-Vehicle	216	0.275	215.7	23.92	3	3	12.75	10			+/+Vehicle(LPS) vs. -/-Vehicle	287.3	2.457	284.9	64.19	3	3	6.276	10
+/+Vehicle(LPS) vs. /-Vehicle(LPS)	4	5.933	-1.933	0.6116	3	3	4.47	10			+/+Vehicle(LPS) vs. /-Vehicle(LPS)	216	362	-146	23.92	3	3	8.631	10			+/+Vehicle(LPS) vs. /-Vehicle(LPS)	287.3	327.5	-40.16	64.19	3	3	0.8848	10
+/+Vehicle(LPS) vs. -/-GW9508	4	3.133	0.8667	0.6116	3	3	2.004	10			+/+Vehicle(LPS) vs. -/-GW9508	216	317.3	-101.3	23.92	3	3	5.99	10			+/+Vehicle(LPS) vs. -/-GW9508	287.3	162.2	125.1	64.19	3	3	2.756	10
+/+GW9508 vs. -/-Vehicle	1.8	0.207	1.593	0.6116	3	3	3.683	10			+/+GW9508 vs. -/-Vehicle	121.4	0.275	121.1	23.92	3	3	7.158	10			+/+GW9508 vs. -/-Vehicle	54.09	2.457	51.63	64.19	3	3	1.137	10
+/+GW9508 vs. /-Vehicle(LPS)	1.8	5.933	-4.133	0.6116	3	3	9.557	10			+/+GW9508 vs. /-Vehicle(LPS)	121.4	362	-240.6	23.92	3	3	14.23	10			+/+GW9508 vs. /-Vehicle(LPS)	54.09	327.5	-273.4	64.19	3	3	6.023	10
+/+GW9508 vs. -/-GW9508	1.8	3.133	-1.333	0.6116	3	3	3.083	10			+/+GW9508 vs. -/-GW9508	121.4	317.3	-196	23.92	3	3	11.58	10			+/+GW9508 vs. -/-GW9508	54.09	162.2	-108.2	64.19	3	3	2.383	10
-/-Vehicle vs. /-Vehicle(LPS)	0.207	5.933	-5.726	0.6116	3	3	13.24	10			-/-Vehicle vs. /-Vehicle(LPS)	0.275	362	-361.7	23.92	3	3	21.38	10			-/-Vehicle vs. /-Vehicle(LPS)	2.457	327.5	-325	64.19	3	3	7.161	10
-/-Vehicle vs. -/-GW9508	0.207	3.133	-2.926	0.6116	3	3	6.766	10			-/-Vehicle vs. -/-GW9508	0.275	317.3	-317.1	23.92	3	3	18.74	10			-/-Vehicle vs. -/-GW9508	2.457	162.2	-159.8	64.19	3	3	3.52	10
/-Vehicle(LPS) vs. -/-GW9508	5.933	3.133	2.8	0.6116	3	3	6.474	10			/-Vehicle(LPS) vs. -/-GW9508	362	317.3	44.67	23.92	3	3	2.641	10			/-Vehicle(LPS) vs. -/-GW9508	327.5	162.2	165.2	64.19	3	3	3.64	10
