# Supplementary material for: The gut lactic acid bacteria metabolite, 10-oxo-cis-6,trans-11-octadecadienoic acid, suppresses inflammatory bowel disease in mice by modulating the NRF2 pathway and GPCR-signaling
Source: Front Immunol. 2024 Apr 30;15:1374425. doi: 10.3389/fimmu.2024.1374425 (PMC11091332; doi:10.3389/fimmu.2024.1374425)
Supplement: Supplementary file 5 [file DataSheet_5.xlsx]

## Sheet: B
Initial body weight (%)
		Vehicle						Vehicle(DSS)															γKetoC
	day	No. 1	No. 2	No. 3	No. 4	No. 5	No. 6	No. 1	No. 2	No. 3	No. 4	No. 5	No. 6	No. 7	No. 8	No. 9	No. 10	No. 11	No. 12	No. 13	No. 14	No. 15	No. 1	No. 2	No. 3	No. 4	No. 5	No. 6	No. 7	No. 8	No. 9	No. 10	No. 11	No. 12	No. 13	No. 14	No. 15
	0	100	100	100	100	100	100	100	100	100	100	100	100	100	100	100	100	100	100	100	100	100	100	100	100	100	100	100	100	100	100	100	100	100	100	100	100
	1	101.765	101.093	101.685	98.1928	96.4912	98.8439	101.117	100	100	98.1928	100	102.395	101.657	101.704	101.212	101.117	101.911	103.488	103.067	100	100	97.7654	98.7952	101.198	100	99.3865	101.282	100.595	103.049	101.177	100.578	101.775	101.829	101.183	101.936	101.887
	2	100.588	100.546	104.494	96.9879	98.8304	100.578	99.4413	97.7273	98.7342	96.9879	98.7805	102.994	101.105	101.136	102.424	98.8827	101.274	101.744	100.614	101.053	99.4286	96.648	99.3976	100.599	100	101.227	100.641	100.595	101.219	100	100.578	101.775	104.268	101.775	99.3548	100.629
	3	101.177	102.732	107.865	99.3976	100.585	101.156	100	99.4318	100.633	99.3976	99.3902	100.599	101.105	100	101.212	98.324	102.548	103.488	101.841	100.526	100.571	97.7654	102.41	98.8024	101.948	102.454	102.564	102.381	100	102.941	100.578	101.775	104.268	101.775	98.7097	99.3711
	4	102.353	102.186	105.618	99.3976	100.585	103.468	102.235	100	101.266	98.1928	100	102.994	103.315	101.136	103.03	97.2067	107.643	102.907	106.749	106.842	106.857	99.4413	103.012	103.593	101.299	103.067	102.564	105.952	100	103.529	100	105.917	106.707	107.692	102.581	104.403
	5	102.353	102.732	103.315	101.841	100.585	104.046	100.559	98.8636	101.899	98.7952	101.829	97.6608	99.4565	98.324	100.599	96.6851	105.096	100	104.294	100	101.143	101.676	101.205	102.395	101.948	103.067	100	104.734	94.0828	101.163	98.2759	103.55	105.488	103.55	101.29	100.629
	6	101.177	102.732	104.972	104.908	102.339	105.202	97.7654	98.2955	100	97.5904	99.3902	97.076	94.5652	95.5307	97.006	96.1326	102.548	97.093	105.522	97.3684	100	98.324	100	98.8024	99.3507	103.681	96.2025	100	94.6746	100	97.1264	102.959	102.439	101.775	100.645	103.774
	7	100	102.186	104.42	104.908	103.509	102.89	92.1788	93.1818	97.4684	96.3855	96.9512	94.7368	90.7609	94.4134	94.012	93.9227	97.4522	94.7674	103.681	95.2632	95.4286	93.8547	96.3855	96.4072	94.8052	99.3865	96.8354	99.4083	90.5325	95.9302	91.3793	103.55	101.219	97.6331	101.29	101.258
	8	100.588	104.918	101.657	102.454	101.754	102.89	89.3855	88.6364	94.3038	95.1807	95.1219	90.6433	88.0435	92.1788	91.018	92.8177	94.9045	91.2791	103.681	90	90.2857	94.4134	93.9759	92.8144	94.8052	96.9325	92.4051	95.858	88.7574	89.5349	87.931	102.959	100	95.2663	99.3548	98.1132
	9	101.765	103.279	104.972	102.454	103.509	104.624	86.5922	86.9318	93.038	92.7711	91.4634	88.3041	83.6957	88.8268	89.2216	89.5028	92.9936	86.0465	99.3865	84.2105	87.4286	94.9721	88.5542	91.018	92.8571	96.9325	92.4051	89.9408	85.2071	85.4651	83.9081	103.55	98.1707	92.8994	96.129	96.2264
	10	106.471	107.65	102.762	104.294	105.848	105.202	86.0335	86.3636	94.3038	92.7711	91.4634	85.9649	79.3478	87.1508	85.6287	85.0829	92.3567	82.5581	95.7055	83.6842	86.2857	91.6201	86.1446	91.6168	94.1558	99.3865	88.6076	82.2485	84.0237	83.1395	81.0345	101.775	92.6829	91.1243	94.1936	97.4843

## Sheet: B(AUC)
% of body weight (AUC)
		Vehicle	Vehicle(DSS)	γKetoC
	No. 1	15	-38.27	-29.33
	No. 2	26.23	-43.75	-21.63
	No. 3	40.38	-15.51	-19.61
	No. 4	12.69	-30.12	-15.91
	No. 5	11.11	-21.34	6.237
	No. 6	26.3	-29.61	-20.8
	No. 7		-46.62	-9.411
	No. 8		-33.97	-50.47
	No. 9		-27.45	-29.87
	No. 10		-43.71	-50.86
	No. 11		2.548	28.7
	No. 12		-27.91	20.73
	No. 13		26.69	-0.8878
	No. 14		-32.89	-1.613
	No. 15		-25.29	5.228

## Sheet: C
DAI score
		Vehicle						Vehicle(DSS)															KetoC
	day	No. 1	No. 2	No. 3	No. 4	No. 5	No. 6	No. 1	No. 2	No. 3	No. 4	No. 5	No. 6	No. 7	No. 8	No. 9	No. 10	No. 11	No. 12	No. 13	No. 14	No. 15	No. 1	No. 2	No. 3	No. 4	No. 5	No. 6	No. 7	No. 8	No. 9	No. 10	No. 11	No. 12	No. 13	No. 14	No. 15
	0	0	0	0	0	0	0	0	0	0	0	0	0	0	0	0	0	0	0	0	0	0	0	0	0	0	0	0	0	0	0	0	0	0	0	0	0
	2	0	0.333333	0	0.666667	0.666667	0	0.666667	1	0.333333	0.666667	0.666667	0.333333	0	0	0.333333	0.666667	0.333333	0.666667	0	0	0.666667	0.666667	0.333333	0	0.333333	0.333333	0	0	0	0	0.333333	0	0	0	0.333333	0
	4	0	0	0	0.333333	0	0	1.33333	0.666667	0.333333	1.33333	1	0.666667	0.333333	1.33333	1	1	0.666667	0.333333	0.333333	0	0.333333	0.333333	0	1.33333	0.333333	0	0	0.333333	0.333333	0.333333	0	0	0	0	0.333333	0
	6	0	0	0	0	0	0	1.33333	1.66667	1.33333	1.33333	1.33333	1.33333	2.33333	1	1.66667	1.66667	1.33333	2	0.333333	1.66667	1.33333	1.66667	0	1.66667	1.33333	0	2	0.333333	1.66667	0.333333	1	1.33333	1	0	1	0
	8	0	0	0	0	0	0	2.33333	2.33333	2.33333	1.66667	1.66667	2.66667	3	2.33333	2.66667	1.66667	1.66667	3.33333	1.33333	2.66667	2.66667	2.33333	2	2	2	1	2.66667	1.33333	2.66667	2.66667	2.66667	0.666667	1.33333	1.33333	2	1.66667
	10	0	0	0.333333	0	0	0	3	2.66667	1.33333	2.33333	2.66667	3.33333	2.66667	2.33333	2	3	1.66667	3.33333	1.66667	3	3	2	3.66667	1.66667	1.66667	0.666667	3	3	2	2.33333	2.33333	0.666667	2.33333	2.33333	2.66667	2

## Sheet: C(AUC)
DAI score (AUC)
		Vehicle	Vehicle(DSS)	γKetoC
	No. 1	0	14.33	12
	No. 2	0.6667	14	8.333
	No. 3	0.3333	10	11.67
	No. 4	2	12.33	9.667
	No. 5	1.333	12	3.333
	No. 6	0	13.33	12.33
	No. 7		14	7
	No. 8		11.67	11.33
	No. 9		13.33	9
	No. 10		13	10.33
	No. 11		9.667	4.667
	No. 12		16	7
	No. 13		5.667	5
	No. 14		11.67	10
	No. 15		13	5.333

## Sheet: D
Colon length (cm)
		Vehicle	Vehicle(DSS)	γKetoC
	No. 1	8.5	6	6.7
	No. 2	8.7	5.6	6.5
	No. 3	9.6	6.3	7.1
	No. 4	9.2	6.1	7.1
	No. 5	8.2	6.4	7.7
	No. 6	8.6	6.7	6.9
	No. 7		7.1	6.9
	No. 8		6.5	7
	No. 9		6.6	7.5
	No. 10		6.5	7.7
	No. 11		7	7.5
	No. 12		6.4	6.6
	No. 13		6.4	7.1
	No. 14		6.7	7.5
	No. 15		6.7	7.4

## Sheet: B-AUC
	1	2	3	4	5	6	7	8	9	10	11	12	13	14	15	16	17	18	19	20	21	22	23	24	25	26	27	28	29	30	31	32	33	34	35	36
Baseline	100	100	100	100	100	100	100	100	100	100	100	100	100	100	100	100	100	100	100	100	100	100	100	100	100	100	100	100	100	100	100	100	100	100	100	100
Area of Positive Peaks	2.57	0	3.586	0	1.601	8.325	6.949	2.841	8.228	0	20.38	11.63	29.19	8.421	8.429	1.048	6.385	5.14	4.951	13.03	7.051	14.26	4.268	7.633	0	28.7	26.22	17.24	6.855	11.77	15	26.23	40.38	18.48	15.59	27.26
Area of Negative Peaks	40.84	43.75	19.09	30.12	22.94	37.94	53.57	36.81	35.68	43.71	17.83	39.53	2.498	41.32	33.71	30.38	28.01	24.75	20.86	6.792	27.85	23.67	54.73	37.5	50.86	0	5.488	18.13	8.468	6.541	0	0	0	5.797	4.483	0.9634
Total Area	44.71	43.75	22.68	30.12	24.54	46.27	60.52	40.45	43.91	44.54	38.22	51.16	31.68	49.74	42.57	31.42	35.96	32.04	25.81	20.23	34.9	37.93	59	46.31	52.6	28.7	31.71	35.38	15.32	18.51	15	26.23	40.38	24.28	20.08	28.23
Net Area	-38.27	-43.75	-15.51	-30.12	-21.34	-29.61	-46.62	-33.97	-27.45	-43.71	2.548	-27.91	26.69	-32.89	-25.29	-29.33	-21.63	-19.61	-15.91	6.237	-20.8	-9.411	-50.47	-29.87	-50.86	28.7	20.73	-0.8878	-1.613	5.228	15	26.23	40.38	12.69	11.11	26.3
Total Peak Area	43.41	43.75	22.68	30.12	24.54	46.27	60.52	39.65	43.91	43.71	38.22	51.16	31.68	49.74	42.14	31.42	34.4	29.89	25.81	19.82	34.9	37.93	59	45.13	50.86	28.7	31.71	35.38	15.32	18.31	15	26.23	40.38	24.28	20.08	28.23
Number of Peaks	2	2	3	1	3	2	2	2	2	1	2	2	2	2	2	3	2	2	2	2	2	2	2	2	1	1	2	2	4	3	2	1	1	2	2	2
Peak 1
First X	3	1	1	0	1	0	0	0	0	1.5	0	0	0	1	2.5	0	2.2	3.25	2	1.333	0	0	0	2	4	0	0	0	0	0	0	0	0	0	0	0
Last X	5.2	4	2.667	10	4	4.561	4.859	3	5.167	10	6.5	5	8.857	5	6	4.25	6	5.667	5.75	6.857	5	6	3	6	10	10	8	6.429	1.75	2.5	7	10	10	4.247	2.667	1.667
Peak X	4	2	2	9	2	2	4	1	4	10	4	1	4	4	4	2	4	4	3	6	3	4	1	4	10	4	4	4	1	1	4	10	3	2	1	1
Peak Y	102.2	97.73	98.73	92.77	98.78	103	103.3	101.7	103	85.08	107.6	103.5	106.7	106.8	106.9	96.65	103	103.6	101.9	103.7	102.6	106	103	103.5	81.03	105.9	106.7	107.7	101.9	101.9	102.4	107.7	107.9	96.99	96.49	98.84
Peak Y - Baseline	2.235	-2.273	-1.266	-7.229	-1.22	2.994	3.315	1.705	3.03	-14.92	7.643	3.488	6.749	6.842	6.857	-3.352	3.012	3.593	1.948	3.681	2.564	5.952	3.049	3.529	-18.97	5.917	6.707	7.692	1.936	1.887	2.353	7.65	7.865	-3.012	-3.509	-1.156
Area	2.57	2.841	1.055	30.12	1.829	8.325	6.949	2.841	8.228	43.71	20.38	11.63	29.19	8.421	8.429	8.17	6.385	5.14	4.951	13.03	7.051	14.26	4.268	7.633	50.86	28.7	26.22	17.24	1.694	2.358	9.412	26.23	40.38	5.797	4.483	0.9634
%Area	5.92	6.494	4.651	100	7.453	17.99	11.48	7.164	18.74	100	53.33	22.73	92.12	16.93	20	26	18.56	17.2	19.18	65.73	20.2	37.59	7.234	16.91	100	100	82.69	48.75	11.05	12.88	62.75	100	100	23.87	22.33	3.413
Peak 2
First X	5.2	4	2.667		4	4.561	4.859	4.404	5.167		6.5	5	8.857	5	6	4.25	6	5.667	5.75	6.857	5	6	4	6			8	6.429	1.75	3.125	7			4.247	2.667	1.667
Last X	10	10	6		5.75	10	10	10	10		10	10	10	10	10	5.5	10	10	10	10	10	10	10	10			10	10	3.333	7.4	10			10	10	10
Peak X	10	10	5		5	10	10	10	10		10	10	10	10	10	5	10	9	9	8	10	10	10	10			10	10	3	4	10			6	10	6
Peak Y	86.03	86.36	101.9		101.8	85.96	79.35	87.15	85.63		92.36	82.56	95.71	83.68	86.29	101.7	86.14	91.02	92.86	96.93	88.61	82.25	84.02	83.14			92.68	91.12	98.71	104.4	106.5			104.9	105.8	105.2
Peak Y - Baseline	-13.97	-13.64	1.899		1.829	-14.04	-20.65	-12.85	-14.37		-7.643	-17.44	-4.294	-16.32	-13.71	1.676	-13.86	-8.982	-7.143	-3.067	-11.39	-17.75	-15.98	-16.86			-7.317	-8.876	-1.29	4.403	6.471			4.908	5.848	5.202
Area	40.84	40.91	3.586		1.601	37.94	53.57	36.81	35.68		17.83	39.53	2.498	41.32	33.71	1.048	28.01	24.75	20.86	6.792	27.85	23.67	54.73	37.5			5.488	18.13	1.263	9.41	5.588			18.48	15.59	27.26
%Area	94.08	93.51	15.81		6.522	82.01	88.52	92.84	81.26		46.67	77.27	7.884	83.07	80	3.333	81.44	82.8	80.82	34.27	79.8	62.41	92.77	83.09			17.31	51.25	8.246	51.4	37.25			76.13	77.67	96.59
Peak 3
First X			6		5.75											5.5													3.333	7.4
Last X			10		10											10													7.667	10
Peak X			9		9											10													4	9
Peak Y			93.04		91.46											91.62													102.6	96.23
Peak Y - Baseline			-6.962		-8.537											-8.38													2.581	-3.774
Area			18.04		21.11											22.21													5.161	6.541
%Area			79.54		86.02											70.67													33.68	35.72
Peak 4
First X																													7.667
Last X																													10
Peak X																													10
Peak Y																													94.19
Peak Y - Baseline																													-5.806
Area																													7.204
%Area																													47.02

## Sheet: C-AUC
	1	2	3	4	5	6	7	8	9	10	11	12	13	14	15	16	17	18	19	20	21	22	23	24	25	26	27	28	29	30	31	32	33	34	35	36
Baseline	0	0	0	0	0	0	0	0	0	0	0	0	0	0	0	0	0	0	0	0	0	0	0	0	0	0	0	0	0	0	0	0	0	0	0	0
Total Area	0	0.6667	0.3333	2	1.333	0	14.33	14	10	12.33	12	13.33	14	11.67	13.33	13	9.667	16	5.667	11.67	13	12	8.333	11.67	9.667	3.333	12.33	7	11.33	9	10.33	4.667	7	5	10	5.333
Total Peak Area	0	0.6667	0.3333	2	1.333	0	14.33	14	10	12.33	12	13.33	14	11.67	13.33	13	9.667	16	5.667	11.67	13	12	7.667	11.67	9.667	3.333	12.33	7	11.33	9	10.33	4.667	7	5	10	5.333
Number of Peaks	3	1	1	1	1	3	1	1	1	1	1	1	1	1	1	1	1	1	1	1	1	1	1	1	1	2	1	1	1	1	2	1	1	1	1	1
Peak 1
First X	0	0	8	0	0	0	0	0	0	0	0	0	2	2	0	0	0	0	2	4	0	0	6	2	0	0	4	2	2	2	0	4	4	6	0	6
Last X	0	4	10	6	4	0	10	10	10	10	10	10	10	10	10	10	10	10	10	10	10	10	10	10	10	4	10	10	10	10	4	10	10	10	10	10
Peak X	0	2	10	2	2	0	10	10	8	10	10	10	8	8	8	10	8	8	10	10	10	8	10	8	8	2	10	10	8	8	2	6	10	10	10	10
Peak Y	0	0.3333	0.3333	0.6667	0.6667	0	3	2.667	2.333	2.333	2.667	3.333	3	2.333	2.667	3	1.667	3.333	1.667	3	3	2.333	3.667	2	2	0.3333	3	3	2.667	2.667	0.3333	1.333	2.333	2.333	2.667	2
Area	0	0.6667	0.3333	2	1.333	0	14.33	14	10	12.33	12	13.33	14	11.67	13.33	13	9.667	16	5.667	11.67	13	12	7.667	11.67	9.667	0.6667	12.33	7	11.33	9	0.6667	4.667	7	5	10	5.333
%Area		100	100	100	100		100	100	100	100	100	100	100	100	100	100	100	100	100	100	100	100	100	100	100	20	100	100	100	100	6.452	100	100	100	100	100
Peak 2
First X	4					4																				6					4
Last X	4					4																				10					10
Peak X	4					4																				8					8
Peak Y	0					0																				1					2.667
Area	0					0																				2.667					9.667
%Area																										80					93.55
Peak 3
First X	8					8
Last X	8					8
Peak X	8					8
Peak Y	0					0
Area	0					0
%Area

## Sheet: F
	day	Vehicle				KetoC
		No.1	No.2	No.3	No.4	No.1	No.2	No.3	No.4	No.5
	0	100	100	100	100	100	100	100	100	100
	1	97.5708	100	98.5507	96.4286	100.483	98.4694	99.5434	99.0196	99.1489
	2	99.5951	99.1379	103.382	93.75	102.415	103.061	103.653	100	102.979
	3	101.619	103.879	105.314	100.446	104.831	101.531	105.023	100	104.255
	4	99.5951	99.569	100	97.3214	100	98.4694	101.826	97.549	97.4468
	5	94.7368	93.9655	101.449	95.9821	98.0676	97.449	101.37	99.5098	94.0426
	6	87.4494	91.3793	94.2029	92.4107	93.2367	94.3878	98.6301	95.5882	90.2128
	7	81.3765	87.931	91.7874	89.2857	90.3382	96.4286	91.7808	90.1961	87.6596
	8	73.6842	78.4483	83.0918	83.9286	85.5072	86.7347	87.6712	85.7843	81.2766

## Sheet: G
	days	Vehicle				KetoC
		No.1	No.2	No.3	No.4	No.1	No.2	No.3	No.4	No.5
	0	0	0	0	0	0	0.333333	0	0	0
	2	0.666667	1.33333	1.33333	0.666667	0	0.333333	0	0	0
	4	2.33333	2	0.666667	2	1.33333	1.33333	1.33333	0.666667	0.666667
	6	4	3.66667	3.33333	3.66667	1.66667	1	1.66667	0.666667	1.33333
	8	3.66667	3.33333	3.66667	4	2	2.33333	3	1.66667	3

## Sheet: I
	TNF-a	+/+ Vehicle	+/+ KetoC
	No.1	0.03231	0.067263
	No.2	0.901278	0.051926
	No.3	0.123604	0.021581
	No.4	0.572113	0.07559
	No.5		0.084348
	T.TEST	0.0925985
	IL-6	+/+ Vehicle	+/+ KetoC
	No.1	8.08589	4.8275
	No.2	49.2408	6.14359
	No.3	14.4445	4.8275
	No.4	272.962	11.4256
	No.5		8.60361
	T.TEST	0.19593
	IL12p40	+/+ Vehicle	+/+ KetoC
	No.1	28	79
	No.2	188	113
	No.3	160	5
	No.4	182	2.7
	No.5		2.2
	T.TEST	0.0518269

[truncated: 7 more sheets: B-st, B(AUC)-st, C-st, C(AUC)-st, D-st, F-st, G-st]
