# Supplementary material for: The gut lactic acid bacteria metabolite, 10-oxo-cis-6,trans-11-octadecadienoic acid, suppresses inflammatory bowel disease in mice by modulating the NRF2 pathway and GPCR-signaling
Source: Front Immunol. 2024 Apr 30;15:1374425. doi: 10.3389/fimmu.2024.1374425 (PMC11091332; doi:10.3389/fimmu.2024.1374425)
Supplement: Supplementary file 6 [file DataSheet_6.xlsx]

## Sheet: B
Initial body weight (%)
		+/- Vehicle								+/- γKetoC								-/- Vehicle								-/- γKetoC
	day	No. 1	No. 2	No. 3	No. 4	No. 5	No. 6	No. 7	No. 8	No. 1	No. 2	No. 3	No. 4	No. 5	No. 6	No. 7	No. 8	No. 1	No. 2	No. 3	No. 4	No. 5	No. 6	No. 7	No. 8	No. 1	No. 2	No. 3	No. 4	No. 5	No. 6	No. 7	No. 8
	0	100	100	100	100	100	100	100	100	100	100	100	100	100	100	100	100	100	100	100	100	100	100	100	100	100	100	100	100	100	100	100	100
	1	100.451	100.439	101.802	102.765	99.5556	102.459	101.235	102.222	101.747	103.084	100	102.667	99.5238	102	101.322	101.992	99.5851	103.271	98.2833	102.326	99.537	97.7376	100.502	97.1292	100.901	101.422	101.681	102.252	99.1525	98.008	98.6784	98.6607
	2	101.351	102.632	103.604	103.226	100.889	103.279	100.823	101.778	103.057	103.965	101.818	104.444	102.857	102	103.084	102.39	102.905	105.14	102.575	103.721	99.537	98.19	99.4975	95.6938	103.153	105.687	101.26	104.504	97.8814	96.8127	99.1189	99.1071
	3	101.802	101.754	104.054	103.226	100.889	101.23	100.823	104	103.057	104.846	102.727	101.778	103.809	102.8	103.084	102.789	102.075	103.738	100.429	105.116	103.241	100.453	100.502	99.5215	104.054	104.265	103.361	103.153	102.119	100	101.322	104.464
	4	99.5495	101.316	101.351	104.147	97.7778	100.82	97.9424	103.111	98.69	102.203	103.636	99.5556	102.381	100.4	104.405	101.594	100.83	104.206	98.7125	104.186	100	97.7376	97.9899	98.0861	102.703	104.265	101.681	101.802	99.1525	98.008	99.1189	100
	5	99.0991	96.4912	97.2973	102.304	92.4444	97.1312	94.6502	100.889	100	100	101.818	97.7778	104.286	102	104.846	102.39	97.0954	100	93.9914	100	98.6111	98.6425	97.9899	98.0861	97.7477	95.7346	97.8992	97.2973	99.5763	94.4223	99.1189	100.446
	6	94.1441	92.1053	91.8919	96.7742	87.1111	93.8525	90.535	98.2222	96.9432	96.9163	96.8182	99.1111	103.333	100.4	100.881	99.6016	92.1162	95.3271	88.412	94.4186	94.9074	93.2127	94.4724	92.3445	91.8919	89.5735	92.8571	87.8378	95.7627	85.6574	94.7137	98.6607
	7	90.0901	86.8421	85.5856	92.6267	83.1111	90.5738	87.2428	91.1111	99.5633	95.5947	95	99.1111	102.381	99.2	93.8326	94.4223	87.9668	90.6542	84.5494	89.3023	90.2778	89.5928	88.9447	88.9952	86.9369	82.4644	86.9748	79.2793	88.1356	82.0717	89.4273	90.625
	8	85.5856	80.2632	80.6306	85.2535	78.6667	90.9836	82.716	89.7778	97.8166	88.5463	85.4545	99.5556	101.905	99.6	93.3921	90.8367	86.3071	82.7103	83.2618	84.6512	82.4074	86.4253	81.9095	83.7321	81.0811	75.8294	76.8908	73.4234	83.8983	77.6892	85.9031	86.1607

## Sheet: B(AUC)
% of body weight (AUC)
		+/- Vehicle	+/- γKetoC	-/- Vehicle	-/- γKetoC
	No. 1	-20.72	1.965	-24.04	-22.07
	No. 2	-28.29	0.881	-6.308	-28.67
	No. 3	-24.1	-5.454	-40.21	-25.84
	No. 4	-2.304	4.222	-8.605	-37.16
	No. 5	-49.9	19.52	-21.96	-26.27
	No. 6	-15.16	8.6	-31.3	-56.18
	No. 7	-37.98	8.15	-29.45	-24.41
	No. 8	-3.778	0.5974	-38.28	-13.37

## Sheet: C
DAI score
		+/- Vehicle								+/- γKetoC								-/- Vehicle								-/- γKetoC
	day	No. 1	No. 2	No. 3	No. 4	No. 5	No. 6	No. 7	No. 8	No. 1	No. 2	No. 3	No. 4	No. 5	No. 6	No. 7	No. 8	No. 1	No. 2	No. 3	No. 4	No. 5	No. 6	No. 7	No. 8	No. 1	No. 2	No. 3	No. 4	No. 5	No. 6	No. 7	No. 8
	0	0	0	0	0	0	0	0	0	0	0	0	0	0	0	0	0	0	0	0	0	0	0	0	0	0	0	0	0	0	0	0	0
	2	0.333333	0.333333	0.333333	0.333333	0.333333	0	0	0	0	0.333333	0	0.333333	0	0	0	0	0.333333	0.333333	0.333333	0.333333	0.333333	0.333333	0.333333	0.333333	0	0.333333	0	0.333333	0.333333	1	0.333333	0.333333
	4	1.33333	0.666667	0.666667	0.333333	1.33333	1	1.33333	0.666667	0.333333	0.666667	0.333333	0.666667	0	0	0	0	0.666667	0.666667	1	0.666667	0	1	1	1.33333	0.666667	1.66667	1	1.33333	1.66667	2.33333	1.33333	1
	6	3	3	3	2.66667	3.33333	2.66667	2.66667	2.66667	1.66667	2.66667	2.33333	1.66667	0.333333	1	1.33333	2	3	3	3	3	2.33333	3	3	2.33333	3.33333	3	3	3.66667	2.66667	3	3	2.66667
	8	2.66667	4	3.66667	3.66667	3.66667	2.66667	3.66667	3.66667	1	3.33333	3.33333	1	1	1	2.66667	2.33333	3.66667	4	3.66667	4	4	3.33333	4	4	4	4	4	4	4	3.66667	3	3

## Sheet: C(AUC)
DAI score (AUC)
		+/- Vehicle	+/- γKetoC	-/- Vehicle	-/- γKetoC
	No. 1	12	5	11.67	12
	No. 2	12	10.67	12	14
	No. 3	11.67	8.667	12.33	12
	No. 4	10.33	6.333	12	14.67
	No. 5	13.67	1.667	9.333	13.33
	No. 6	10	3	12	16.33
	No. 7	11.67	5.333	12.67	12.33
	No. 8	10.33	6.333	12	11

## Sheet: D
Colon length (cm)
		+/- Vehicle	+/- γKetoC	-/- Vehicle	-/- γKetoC
	No. 1	5.5	7	5	4.8
	No. 2	5	5.3	4.5	5.5
	No. 3	4.9	5.2	5.1	4.6
	No. 4	4.7	6	5.5	4.7
	No. 5	5	7	5.7	5.5
	No. 6	5.4	7.2	6.3	5.7
	No. 7	5.5	5.8	5.9	7.5
	No. 8	4.7	5.5	6	6.7

## Sheet: B-AUC
	Group A	Group B	Group C	Group D	Group E	Group F	Group G	Group H	Group I	Group J	Group K	Group L	Group M	Group N	Group O	Group P	Group Q	Group R	Group S	Group T	Group U	Group V	Group W	Group X	Group Y	Group Z	Group AA	Group AB	Group AC	Group AD	Group AE	Group AF
Baseline	100	100	100	100	100	100	100	100	100	100	100	100	100	100	100	100	100	100	100	100	100	100	100	100	100	100	100	100	100	100	100	100
Area of Positive Peaks	3.424	5.662	10.36	15	0	7.468	0	11.7	7.402	14.1	9.422	8.711	19.8	9.467	17.24	10.98	5.305	16.36	2.328	15.35	3.038	0	0	0	10.2	14.57	7.516	11.17	1.286	0	0	4.092
Area of Negative Peaks	24.14	33.95	34.46	17.3	49.9	22.63	37.98	15.48	5.437	13.22	14.88	4.489	0.2721	0.8667	9.086	10.39	29.35	22.66	42.54	23.95	25	31.3	29.45	38.28	32.27	43.25	33.36	48.33	27.56	56.18	24.41	17.47
Total Area	27.57	39.61	44.82	32.3	51.51	30.1	40.56	27.19	12.84	27.31	24.3	13.2	20.07	10.33	26.32	21.37	34.88	39.02	46.07	39.3	28.76	31.39	30.25	38.28	42.47	57.82	40.87	59.5	28.84	56.18	27.14	23.7
Net Area	-20.72	-28.29	-24.1	-2.304	-49.9	-15.16	-37.98	-3.778	1.965	0.881	-5.454	4.222	19.52	8.6	8.15	0.5974	-24.04	-6.308	-40.21	-8.605	-21.96	-31.3	-29.45	-38.28	-22.07	-28.67	-25.84	-37.16	-26.27	-56.18	-24.41	-13.37
Total Peak Area	27.57	39.61	44.82	32.3	49.9	30.1	37.98	27.19	12.84	27.31	24.3	13.2	20.07	10.33	26.32	21.37	34.65	39.02	44.87	39.3	28.04	31.3	29.45	38.28	42.47	57.82	40.87	59.5	28.84	56.18	24.41	21.56
Number of Peaks	2	2	2	2	1	2	1	2	3	2	2	2	2	2	2	2	2	2	2	2	2	2	1	1	2	2	2	2	3	2	1	2
Peak 1
First X	0	0	0	0	3.286	0	3.286	0	0	0	1	0	0	0	0	0	1.125	0	1.4	0	2.125	0	3.2	0	0	0	0	0	0	0	3.6	2.167
Last X	3.8	4.273	4.333	5.417	8	4.222	8	5.333	3.7	5	5.364	3.8	1.143	6.333	6.125	5.857	4.222	5	3.25	5	4	2.8	8	8	4.545	4.5	4.444	4.4	2.5	3	8	4
Peak X	3	2	3	4	8	2	8	3	2	3	4	2	1	3	5	3	2	2	2	3	3	1	8	8	3	2	3	2	2	2	8	3
Peak Y	101.8	102.6	104.1	104.1	78.67	103.3	82.72	104	103.1	104.8	103.6	104.4	99.52	102.8	104.8	102.8	102.9	105.1	102.6	105.1	103.2	97.74	81.91	83.73	104.1	105.7	103.4	104.5	97.88	96.81	85.9	104.5
Peak Y - Baseline	1.802	2.632	4.054	4.147	-21.33	3.279	-17.28	4	3.057	4.846	3.636	4.444	-0.4762	2.8	4.846	2.789	2.905	5.14	2.575	5.116	3.241	-2.262	-18.09	-16.27	4.054	5.687	3.361	4.504	-2.119	-3.187	-14.1	4.464
Area	3.424	5.662	10.36	15	49.9	7.468	37.98	11.7	7.402	14.1	9.422	8.711	0.2721	9.467	17.24	10.98	5.305	16.36	2.328	15.35	3.038	3.891	29.45	38.28	10.2	14.57	7.516	11.17	2.436	5.179	24.41	4.092
%Area	12.42	14.29	23.12	46.43	100	24.81	100	43.05	57.65	51.61	38.78	65.99	1.356	91.61	65.48	51.4	15.31	41.92	5.189	39.05	10.84	12.43	100	100	24.01	25.2	18.39	18.77	8.447	9.22	100	18.98
Peak 2
First X	3.8	4.273	4.333	5.417		4.222		5.333	3.7	5	5.364	3.8	1.143	6.333	6.125	5.857	4.222	5	3.25	5	4	3.167			4.545	4.5	4.444	4.4	2.5	3		5.25
Last X	8	8	8	8		8		8	5	8	8	8	8	8	8	8	8	8	8	8	8	8			8	8	8	8	3.714	8		8
Peak X	8	8	8	8		7		8	4	8	8	5	5	7	8	8	8	8	8	8	8	8			8	8	8	8	3	8		8
Peak Y	85.59	80.26	80.63	85.25		90.57		89.78	98.69	88.55	85.45	97.78	104.3	99.2	93.39	90.84	86.31	82.71	83.26	84.65	82.41	86.43			81.08	75.83	76.89	73.42	102.1	77.69		86.16
Peak Y - Baseline	-14.41	-19.74	-19.37	-14.75		-9.426		-10.22	-1.31	-11.45	-14.55	-2.222	4.286	-0.8	-6.608	-9.163	-13.69	-17.29	-16.74	-15.35	-17.59	-13.57			-18.92	-24.17	-23.11	-26.58	2.119	-22.31		-13.84
Area	24.14	33.95	34.46	17.3		22.63		15.48	0.8515	13.22	14.88	4.489	19.8	0.8667	9.086	10.39	29.35	22.66	42.54	23.95	25	27.41			32.27	43.25	33.36	48.33	1.286	51		17.47
%Area	87.58	85.71	76.88	53.57		75.19		56.95	6.633	48.39	61.22	34.01	98.64	8.387	34.52	48.6	84.69	58.08	94.81	60.95	89.16	87.57			75.99	74.8	81.61	81.23	4.459	90.78		81.02
Peak 3
First X									5																				3.714
Last X									8																				8
Peak X									6																				8
Peak Y									96.94																				83.9
Peak Y - Baseline									-3.057																				-16.1
Area									4.585																				25.12
%Area									35.71																				87.09

## Sheet: C-AUC
	Group A	Group B	Group C	Group D	Group E	Group F	Group G	Group H	Group I	Group J	Group K	Group L	Group M	Group N	Group O	Group P	Group Q	Group R	Group S	Group T	Group U	Group V	Group W	Group X	Group Y	Group Z	Group AA	Group AB	Group AC	Group AD	Group AE	Group AF
Baseline	0	0	0	0	0	0	0	0	0	0	0	0	0	0	0	0	0	0	0	0	0	0	0	0	0	0	0	0	0	0	0	0
Total Area	12	12	11.67	10.33	13.67	10	11.67	10.33	5	10.67	8.667	6.333	1.667	3	5.333	6.333	11.67	12	12.33	12	9.333	12	12.67	12	12	14	12	14.67	13.33	16.33	12.33	11
Total Peak Area	12	12	11.67	10.33	13.67	10	11.67	10.33	5	10.67	8.667	6.333	1.667	3	5.333	6.333	11.67	12	12.33	12	8.667	12	12.67	12	12	14	12	14.67	13.33	16.33	12.33	11
Number of Peaks	1	1	1	1	1	1	1	1	1	1	1	1	1	1	1	1	1	1	1	1	1	1	1	1	1	1	1	1	1	1	1	1
Peak 1
First X	0	0	0	0	0	2	2	2	2	0	2	0	4	4	4	4	0	0	0	0	4	0	0	0	2	0	2	0	0	0	0	0
Last X	8	8	8	8	8	8	8	8	8	8	8	8	8	8	8	8	8	8	8	8	8	8	8	8	8	8	8	8	8	8	8	8
Peak X	6	8	8	8	8	6	8	8	6	8	8	6	8	6	8	8	8	8	8	8	8	8	8	8	8	8	8	8	8	8	6	8
Peak Y	3	4	3.667	3.667	3.667	2.667	3.667	3.667	1.667	3.333	3.333	1.667	1	1	2.667	2.333	3.667	4	3.667	4	4	3.333	4	4	4	4	4	4	4	3.667	3	3
Area	12	12	11.67	10.33	13.67	10	11.67	10.33	5	10.67	8.667	6.333	1.667	3	5.333	6.333	11.67	12	12.33	12	8.667	12	12.67	12	12	14	12	14.67	13.33	16.33	12.33	11
%Area	100	100	100	100	100	100	100	100	100	100	100	100	100	100	100	100	100	100	100	100	100	100	100	100	100	100	100	100	100	100	100	100

## Sheet: B-st
Table Analyzed	4-F
Two-way ANOVA	Ordinary
Alpha	0.05
Source of Variation	% of total variation	P value	P value summary	Significant?
Interaction	8.19	<0.0001	****	Yes
Row Factor	70.44	<0.0001	****	Yes
Column Factor	7.419	<0.0001	****	Yes
ANOVA table	SS	DF	MS	F (DFn, DFd)	P value
Interaction	1023	24	42.63	F (24, 252) = 6.165	P<0.0001
Row Factor	8800	8	1100	F (8, 252) = 159.1	P<0.0001
Column Factor	926.9	3	309	F (3, 252) = 44.68	P<0.0001
Residual	1743	252	6.915
Number of missing values	0
Within each row, compare columns (simple effects within rows)
Number of families	1
Number of comparisons per family	54
Alpha	0.05
Tukey's multiple comparisons test	Mean Diff.	95.00% CI of diff.	Significant?	Summary	Adjusted P Value
Row 1
+/-Vehicle vs. +/-KetoC	0	-5.108 to 5.108	No	ns	>0.9999
+/-Vehicle vs. -/-Vehicle	0	-5.108 to 5.108	No	ns	>0.9999
+/-Vehicle vs. -/-KetoC	0	-5.108 to 5.108	No	ns	>0.9999
+/-KetoC vs. -/-Vehicle	0	-5.108 to 5.108	No	ns	>0.9999
+/-KetoC vs. -/-KetoC	0	-5.108 to 5.108	No	ns	>0.9999
-/-Vehicle vs. -/-KetoC	0	-5.108 to 5.108	No	ns	>0.9999
Row 2
+/-Vehicle vs. +/-KetoC	-0.1759	-5.284 to 4.932	No	ns	>0.9999
+/-Vehicle vs. -/-Vehicle	1.57	-3.538 to 6.677	No	ns	>0.9999
+/-Vehicle vs. -/-KetoC	1.271	-3.836 to 6.379	No	ns	>0.9999
+/-KetoC vs. -/-Vehicle	1.745	-3.362 to 6.853	No	ns	>0.9999
+/-KetoC vs. -/-KetoC	1.447	-3.66 to 6.555	No	ns	>0.9999
-/-Vehicle vs. -/-KetoC	-0.298	-5.406 to 4.81	No	ns	>0.9999
Row 3
+/-Vehicle vs. +/-KetoC	-0.7543	-5.862 to 4.353	No	ns	>0.9999
+/-Vehicle vs. -/-Vehicle	1.29	-3.817 to 6.398	No	ns	>0.9999
+/-Vehicle vs. -/-KetoC	1.257	-3.851 to 6.365	No	ns	>0.9999
+/-KetoC vs. -/-Vehicle	2.045	-3.063 to 7.152	No	ns	>0.9999
+/-KetoC vs. -/-KetoC	2.011	-3.096 to 7.119	No	ns	>0.9999
-/-Vehicle vs. -/-KetoC	-0.0333	-5.141 to 5.074	No	ns	>0.9999
Row 4
+/-Vehicle vs. +/-KetoC	-0.889	-5.997 to 4.219	No	ns	>0.9999
+/-Vehicle vs. -/-Vehicle	0.3377	-4.77 to 5.445	No	ns	>0.9999
+/-Vehicle vs. -/-KetoC	-0.6201	-5.728 to 4.488	No	ns	>0.9999
+/-KetoC vs. -/-Vehicle	1.227	-3.881 to 6.334	No	ns	>0.9999
+/-KetoC vs. -/-KetoC	0.2689	-4.839 to 5.377	No	ns	>0.9999
-/-Vehicle vs. -/-KetoC	-0.9578	-6.066 to 4.15	No	ns	>0.9999
Row 5
+/-Vehicle vs. +/-KetoC	-0.8562	-5.964 to 4.252	No	ns	>0.9999
+/-Vehicle vs. -/-Vehicle	0.5335	-4.574 to 5.641	No	ns	>0.9999
+/-Vehicle vs. -/-KetoC	-0.08935	-5.197 to 5.018	No	ns	>0.9999
+/-KetoC vs. -/-Vehicle	1.39	-3.718 to 6.497	No	ns	>0.9999
+/-KetoC vs. -/-KetoC	0.7668	-4.341 to 5.874	No	ns	>0.9999
-/-Vehicle vs. -/-KetoC	-0.6228	-5.73 to 4.485	No	ns	>0.9999
Row 6
+/-Vehicle vs. +/-KetoC	-4.101	-9.209 to 1.006	No	ns	0.381
+/-Vehicle vs. -/-Vehicle	-0.5138	-5.621 to 4.594	No	ns	>0.9999
+/-Vehicle vs. -/-KetoC	-0.242	-5.35 to 4.866	No	ns	>0.9999
+/-KetoC vs. -/-Vehicle	3.588	-1.52 to 8.695	No	ns	0.6931
+/-KetoC vs. -/-KetoC	3.859	-1.248 to 8.967	No	ns	0.526
-/-Vehicle vs. -/-KetoC	0.2717	-4.836 to 5.379	No	ns	>0.9999
Row 7
+/-Vehicle vs. +/-KetoC	-6.171	-11.28 to -1.063	Yes	**	0.0023
+/-Vehicle vs. -/-Vehicle	-0.07182	-5.18 to 5.036	No	ns	>0.9999
+/-Vehicle vs. -/-KetoC	0.9602	-4.147 to 6.068	No	ns	>0.9999
+/-KetoC vs. -/-Vehicle	6.099	0.9916 to 11.21	Yes	**	0.0029
+/-KetoC vs. -/-KetoC	7.131	2.024 to 12.24	Yes	****	<0.0001
-/-Vehicle vs. -/-KetoC	1.032	-4.076 to 6.14	No	ns	>0.9999
Row 8
+/-Vehicle vs. +/-KetoC	-8.99	-14.1 to -3.883	Yes	****	<0.0001
+/-Vehicle vs. -/-Vehicle	-0.3875	-5.495 to 4.72	No	ns	>0.9999
+/-Vehicle vs. -/-KetoC	2.659	-2.449 to 7.766	No	ns	0.9884
+/-KetoC vs. -/-Vehicle	8.603	3.495 to 13.71	Yes	****	<0.0001
+/-KetoC vs. -/-KetoC	11.65	6.541 to 16.76	Yes	****	<0.0001
-/-Vehicle vs. -/-KetoC	3.046	-2.062 to 8.154	No	ns	0.9303
Row 9
+/-Vehicle vs. +/-KetoC	-10.4	-15.51 to -5.296	Yes	****	<0.0001
+/-Vehicle vs. -/-Vehicle	0.309	-4.799 to 5.417	No	ns	>0.9999
+/-Vehicle vs. -/-KetoC	4.125	-0.9826 to 9.233	No	ns	0.3678
+/-KetoC vs. -/-Vehicle	10.71	5.605 to 15.82	Yes	****	<0.0001
+/-KetoC vs. -/-KetoC	14.53	9.421 to 19.64	Yes	****	<0.0001
-/-Vehicle vs. -/-KetoC	3.816	-1.292 to 8.924	No	ns	0.553
Test details	Mean 1	Mean 2	Mean Diff.	SE of diff.	N1	N2	q	DF
Row 1
+/-Vehicle vs. +/-KetoC	100	100	0	1.315	8	8	0	252
+/-Vehicle vs. -/-Vehicle	100	100	0	1.315	8	8	0	252
+/-Vehicle vs. -/-KetoC	100	100	0	1.315	8	8	0	252
+/-KetoC vs. -/-Vehicle	100	100	0	1.315	8	8	0	252
+/-KetoC vs. -/-KetoC	100	100	0	1.315	8	8	0	252
-/-Vehicle vs. -/-KetoC	100	100	0	1.315	8	8	0	252
Row 2
+/-Vehicle vs. +/-KetoC	101.4	101.5	-0.1759	1.315	8	8	0.1892	252
+/-Vehicle vs. -/-Vehicle	101.4	99.8	1.57	1.315	8	8	1.688	252
+/-Vehicle vs. -/-KetoC	101.4	100.1	1.271	1.315	8	8	1.368	252
+/-KetoC vs. -/-Vehicle	101.5	99.8	1.745	1.315	8	8	1.877	252
+/-KetoC vs. -/-KetoC	101.5	100.1	1.447	1.315	8	8	1.557	252
-/-Vehicle vs. -/-KetoC	99.8	100.1	-0.298	1.315	8	8	0.3205	252
Row 3
+/-Vehicle vs. +/-KetoC	102.2	103	-0.7543	1.315	8	8	0.8113	252
+/-Vehicle vs. -/-Vehicle	102.2	100.9	1.29	1.315	8	8	1.388	252
+/-Vehicle vs. -/-KetoC	102.2	100.9	1.257	1.315	8	8	1.352	252
+/-KetoC vs. -/-Vehicle	103	100.9	2.045	1.315	8	8	2.199	252
+/-KetoC vs. -/-KetoC	103	100.9	2.011	1.315	8	8	2.163	252
-/-Vehicle vs. -/-KetoC	100.9	100.9	-0.0333	1.315	8	8	0.03582	252
Row 4
+/-Vehicle vs. +/-KetoC	102.2	103.1	-0.889	1.315	8	8	0.9562	252
+/-Vehicle vs. -/-Vehicle	102.2	101.9	0.3377	1.315	8	8	0.3632	252
+/-Vehicle vs. -/-KetoC	102.2	102.8	-0.6201	1.315	8	8	0.667	252
+/-KetoC vs. -/-Vehicle	103.1	101.9	1.227	1.315	8	8	1.319	252
+/-KetoC vs. -/-KetoC	103.1	102.8	0.2689	1.315	8	8	0.2892	252
-/-Vehicle vs. -/-KetoC	101.9	102.8	-0.9578	1.315	8	8	1.03	252
Row 5
+/-Vehicle vs. +/-KetoC	100.8	101.6	-0.8562	1.315	8	8	0.9209	252
+/-Vehicle vs. -/-Vehicle	100.8	100.2	0.5335	1.315	8	8	0.5738	252
+/-Vehicle vs. -/-KetoC	100.8	100.8	-0.08935	1.315	8	8	0.09611	252
+/-KetoC vs. -/-Vehicle	101.6	100.2	1.39	1.315	8	8	1.495	252
+/-KetoC vs. -/-KetoC	101.6	100.8	0.7668	1.315	8	8	0.8247	252
-/-Vehicle vs. -/-KetoC	100.2	100.8	-0.6228	1.315	8	8	0.6699	252
Row 6
+/-Vehicle vs. +/-KetoC	97.54	101.6	-4.101	1.315	8	8	4.411	252
+/-Vehicle vs. -/-Vehicle	97.54	98.05	-0.5138	1.315	8	8	0.5526	252
+/-Vehicle vs. -/-KetoC	97.54	97.78	-0.242	1.315	8	8	0.2603	252
+/-KetoC vs. -/-Vehicle	101.6	98.05	3.588	1.315	8	8	3.859	252
+/-KetoC vs. -/-KetoC	101.6	97.78	3.859	1.315	8	8	4.151	252
-/-Vehicle vs. -/-KetoC	98.05	97.78	0.2717	1.315	8	8	0.2923	252
Row 7
+/-Vehicle vs. +/-KetoC	93.08	99.25	-6.171	1.315	8	8	6.637	252
+/-Vehicle vs. -/-Vehicle	93.08	93.15	-0.07182	1.315	8	8	0.07725	252
+/-Vehicle vs. -/-KetoC	93.08	92.12	0.9602	1.315	8	8	1.033	252
+/-KetoC vs. -/-Vehicle	99.25	93.15	6.099	1.315	8	8	6.56	252
+/-KetoC vs. -/-KetoC	99.25	92.12	7.131	1.315	8	8	7.67	252
-/-Vehicle vs. -/-KetoC	93.15	92.12	1.032	1.315	8	8	1.11	252
Row 8
+/-Vehicle vs. +/-KetoC	88.4	97.39	-8.99	1.315	8	8	9.67	252
+/-Vehicle vs. -/-Vehicle	88.4	88.79	-0.3875	1.315	8	8	0.4168	252
+/-Vehicle vs. -/-KetoC	88.4	85.74	2.659	1.315	8	8	2.859	252
+/-KetoC vs. -/-Vehicle	97.39	88.79	8.603	1.315	8	8	9.253	252
+/-KetoC vs. -/-KetoC	97.39	85.74	11.65	1.315	8	8	12.53	252
-/-Vehicle vs. -/-KetoC	88.79	85.74	3.046	1.315	8	8	3.276	252
Row 9
+/-Vehicle vs. +/-KetoC	84.23	94.64	-10.4	1.315	8	8	11.19	252
+/-Vehicle vs. -/-Vehicle	84.23	83.93	0.309	1.315	8	8	0.3324	252
+/-Vehicle vs. -/-KetoC	84.23	80.11	4.125	1.315	8	8	4.437	252
+/-KetoC vs. -/-Vehicle	94.64	83.93	10.71	1.315	8	8	11.52	252
+/-KetoC vs. -/-KetoC	94.64	80.11	14.53	1.315	8	8	15.63	252
-/-Vehicle vs. -/-KetoC	83.93	80.11	3.816	1.315	8	8	4.104	252

## Sheet: B(AUC)-st
Table Analyzed	4-F_AUC
Data sets analyzed	A : +/-Vehicle	B : +/-gKetoC	C : -/-Vehicle	D : -/-gKetoC
ANOVA summary
F	12.03
P value	<0.0001
P value summary	****
Significant diff. among means (P < 0.05)?	Yes
R square	0.5631
Brown-Forsythe test
F (DFn, DFd)	1.032 (3, 28)
P value	0.3937
P value summary	ns
Are SDs significantly different (P < 0.05)?	No
Bartlett's test
Bartlett's statistic (corrected)	3.648
P value	0.302
P value summary	ns
Are SDs significantly different (P < 0.05)?	No
ANOVA table	SS	DF	MS	F (DFn, DFd)	P value
Treatment (between columns)	5751	3	1917	F (3, 28) = 12.03	P<0.0001
Residual (within columns)	4461	28	159.3
Total	10212	31
Data summary
Number of treatments (columns)	4
Number of values (total)	32
Number of families	1
Number of comparisons per family	6
Alpha	0.05
Tukey's multiple comparisons test	Mean Diff.	95.00% CI of diff.	Significant?	Summary	Adjusted P Value
+/-Vehicle vs. +/-KetoC	-27.59	-44.82 to -10.36	Yes	***	0.0008	A-B
+/-Vehicle vs. -/-Vehicle	2.24	-14.99 to 19.47	No	ns	0.9843	A-C
+/-Vehicle vs. -/-KetoC	6.467	-10.77 to 23.7	No	ns	0.7366	A-D
+/-KetoC vs. -/-Vehicle	29.83	12.6 to 47.06	Yes	***	0.0003	B-C
+/-KetoC vs. -/-KetoC	34.06	16.82 to 51.29	Yes	****	<0.0001	B-D
-/-Vehicle vs. -/-KetoC	4.227	-13.01 to 21.46	No	ns	0.9076	C-D
Test details	Mean 1	Mean 2	Mean Diff.	SE of diff.	n1	n2	q	DF
+/-Vehicle vs. +/-KetoC	-22.78	4.81	-27.59	6.311	8	8	6.182	28
+/-Vehicle vs. -/-Vehicle	-22.78	-25.02	2.24	6.311	8	8	0.5019	28
+/-Vehicle vs. -/-KetoC	-22.78	-29.25	6.467	6.311	8	8	1.449	28
+/-KetoC vs. -/-Vehicle	4.81	-25.02	29.83	6.311	8	8	6.684	28
+/-KetoC vs. -/-KetoC	4.81	-29.25	34.06	6.311	8	8	7.631	28
-/-Vehicle vs. -/-KetoC	-25.02	-29.25	4.227	6.311	8	8	0.9472	28

## Sheet: C-st
Table Analyzed	4-G
Two-way ANOVA	Ordinary
Alpha	0.05
Source of Variation	% of total variation	P value	P value summary	Significant?
Interaction	4.248	<0.0001	****	Yes
Row Factor	82.58	<0.0001	****	Yes
Column Factor	6.087	<0.0001	****	Yes
ANOVA table	SS	DF	MS	F (DFn, DFd)	P value
Interaction	13.88	12	1.157	F (12, 140) = 6.997	P<0.0001
Row Factor	269.9	4	67.48	F (4, 140) = 408	P<0.0001
Column Factor	19.9	3	6.632	F (3, 140) = 40.1	P<0.0001
Residual	23.15	140	0.1654
Number of missing values	0
Within each row, compare columns (simple effects within rows)
Number of families	1
Number of comparisons per family	30
Alpha	0.05
Tukey's multiple comparisons test	Mean Diff.	95.00% CI of diff.	Significant?	Summary	Adjusted P Value
Row 1
+/-Vehicle vs. +/-KetoC	0	-0.7346 to 0.7346	No	ns	>0.9999
+/-Vehicle vs. -/-Vehicle	0	-0.7346 to 0.7346	No	ns	>0.9999
+/-Vehicle vs. -/-KetoC	0	-0.7346 to 0.7346	No	ns	>0.9999
+/-KetoC vs. -/-Vehicle	0	-0.7346 to 0.7346	No	ns	>0.9999
+/-KetoC vs. -/-KetoC	0	-0.7346 to 0.7346	No	ns	>0.9999
-/-Vehicle vs. -/-KetoC	0	-0.7346 to 0.7346	No	ns	>0.9999
Row 2
+/-Vehicle vs. +/-KetoC	0.125	-0.6096 to 0.8596	No	ns	>0.9999
+/-Vehicle vs. -/-Vehicle	-0.125	-0.8596 to 0.6096	No	ns	>0.9999
+/-Vehicle vs. -/-KetoC	-0.125	-0.8596 to 0.6096	No	ns	>0.9999
+/-KetoC vs. -/-Vehicle	-0.25	-0.9846 to 0.4846	No	ns	0.9995
+/-KetoC vs. -/-KetoC	-0.25	-0.9846 to 0.4846	No	ns	0.9995
-/-Vehicle vs. -/-KetoC	-1.25e-07	-0.7346 to 0.7346	No	ns	>0.9999
Row 3
+/-Vehicle vs. +/-KetoC	0.6667	-0.06798 to 1.401	No	ns	0.1276
+/-Vehicle vs. -/-Vehicle	0.125	-0.6096 to 0.8596	No	ns	>0.9999
+/-Vehicle vs. -/-KetoC	-0.4583	-1.193 to 0.2763	No	ns	0.7615
+/-KetoC vs. -/-Vehicle	-0.5417	-1.276 to 0.193	No	ns	0.4632
+/-KetoC vs. -/-KetoC	-1.125	-1.86 to -0.3904	Yes	****	<0.0001
-/-Vehicle vs. -/-KetoC	-0.5833	-1.318 to 0.1513	No	ns	0.3228
Row 4
+/-Vehicle vs. +/-KetoC	1.25	0.5154 to 1.985	Yes	****	<0.0001
+/-Vehicle vs. -/-Vehicle	0.04167	-0.693 to 0.7763	No	ns	>0.9999
+/-Vehicle vs. -/-KetoC	-0.1667	-0.9013 to 0.568	No	ns	>0.9999
+/-KetoC vs. -/-Vehicle	-1.208	-1.943 to -0.4737	Yes	****	<0.0001
+/-KetoC vs. -/-KetoC	-1.417	-2.151 to -0.682	Yes	****	<0.0001
-/-Vehicle vs. -/-KetoC	-0.2083	-0.943 to 0.5263	No	ns	>0.9999
Row 5
+/-Vehicle vs. +/-KetoC	1.5	0.7654 to 2.235	Yes	****	<0.0001
+/-Vehicle vs. -/-Vehicle	-0.375	-1.11 to 0.3596	No	ns	0.9484
+/-Vehicle vs. -/-KetoC	-0.25	-0.9846 to 0.4846	No	ns	0.9995
+/-KetoC vs. -/-Vehicle	-1.875	-2.61 to -1.14	Yes	****	<0.0001
+/-KetoC vs. -/-KetoC	-1.75	-2.485 to -1.015	Yes	****	<0.0001
-/-Vehicle vs. -/-KetoC	0.125	-0.6096 to 0.8596	No	ns	>0.9999
Test details	Mean 1	Mean 2	Mean Diff.	SE of diff.	N1	N2	q	DF
Row 1
+/-Vehicle vs. +/-KetoC	0	0	0	0.2033	8	8	0	140
+/-Vehicle vs. -/-Vehicle	0	0	0	0.2033	8	8	0	140
+/-Vehicle vs. -/-KetoC	0	0	0	0.2033	8	8	0	140
+/-KetoC vs. -/-Vehicle	0	0	0	0.2033	8	8	0	140
+/-KetoC vs. -/-KetoC	0	0	0	0.2033	8	8	0	140
-/-Vehicle vs. -/-KetoC	0	0	0	0.2033	8	8	0	140
Row 2
+/-Vehicle vs. +/-KetoC	0.2083	0.08333	0.125	0.2033	8	8	0.8694	140
+/-Vehicle vs. -/-Vehicle	0.2083	0.3333	-0.125	0.2033	8	8	0.8694	140
+/-Vehicle vs. -/-KetoC	0.2083	0.3333	-0.125	0.2033	8	8	0.8694	140
+/-KetoC vs. -/-Vehicle	0.08333	0.3333	-0.25	0.2033	8	8	1.739	140
+/-KetoC vs. -/-KetoC	0.08333	0.3333	-0.25	0.2033	8	8	1.739	140
-/-Vehicle vs. -/-KetoC	0.3333	0.3333	-1.25e-07	0.2033	8	8	8.694e-07	140
Row 3
+/-Vehicle vs. +/-KetoC	0.9167	0.25	0.6667	0.2033	8	8	4.637	140
+/-Vehicle vs. -/-Vehicle	0.9167	0.7917	0.125	0.2033	8	8	0.8694	140
+/-Vehicle vs. -/-KetoC	0.9167	1.375	-0.4583	0.2033	8	8	3.188	140
+/-KetoC vs. -/-Vehicle	0.25	0.7917	-0.5417	0.2033	8	8	3.767	140
+/-KetoC vs. -/-KetoC	0.25	1.375	-1.125	0.2033	8	8	7.825	140
-/-Vehicle vs. -/-KetoC	0.7917	1.375	-0.5833	0.2033	8	8	4.057	140
Row 4
+/-Vehicle vs. +/-KetoC	2.875	1.625	1.25	0.2033	8	8	8.694	140
+/-Vehicle vs. -/-Vehicle	2.875	2.833	0.04167	0.2033	8	8	0.2898	140
+/-Vehicle vs. -/-KetoC	2.875	3.042	-0.1667	0.2033	8	8	1.159	140
+/-KetoC vs. -/-Vehicle	1.625	2.833	-1.208	0.2033	8	8	8.404	140
+/-KetoC vs. -/-KetoC	1.625	3.042	-1.417	0.2033	8	8	9.853	140
-/-Vehicle vs. -/-KetoC	2.833	3.042	-0.2083	0.2033	8	8	1.449	140
Row 5
+/-Vehicle vs. +/-KetoC	3.458	1.958	1.5	0.2033	8	8	10.43	140
+/-Vehicle vs. -/-Vehicle	3.458	3.833	-0.375	0.2033	8	8	2.608	140
+/-Vehicle vs. -/-KetoC	3.458	3.708	-0.25	0.2033	8	8	1.739	140
+/-KetoC vs. -/-Vehicle	1.958	3.833	-1.875	0.2033	8	8	13.04	140
+/-KetoC vs. -/-KetoC	1.958	3.708	-1.75	0.2033	8	8	12.17	140
-/-Vehicle vs. -/-KetoC	3.833	3.708	0.125	0.2033	8	8	0.8694	140

[truncated: 2 more sheets: C(AUC)-st, D-st]
